# Supplementary material for: Cooperation Is Not Enough—Exploring Social-Ecological Micro-Foundations for Sustainable Common-Pool Resource Use
Source: PLoS One. 2016 Aug 24;11(8):e0157796. doi: 10.1371/journal.pone.0157796 (PMC4996507; doi:10.1371/journal.pone.0157796)
Supplement: S1 Data — (CSV) [file pone.0157796.s004.csv]

	configNr	socialSkills_distribution	socialPreference_distribution	init_trust_distribution	init_confidenceKnowledge_distr	init_knowledge_distr	stockSizeBeforeGrowthMean	coopPowerMean	underExploitMean	overExploitMean	optimalMean	coop	nonCoop	underExpl	overExpl	optimal
1	1	25-0-75_lmh	25%	25-0-75_lmh	25-0-75_lmh	completeRange-5-49	5.01	0.17	0.27	11	0.2	FALSE	TRUE	FALSE	TRUE	FALSE
2	2	25-0-75_lmh	25%	25-0-75_lmh	25-0-75_lmh	extreme-optimal-25-29	3.63	0.19	0	11.48	0.28	FALSE	TRUE	FALSE	TRUE	FALSE
3	3	25-0-75_lmh	25%	25-0-75_lmh	25-0-75_lmh	largerRange-15-39	4.77	0.19	0.14	11.11	0.29	FALSE	TRUE	FALSE	TRUE	FALSE
4	4	25-0-75_lmh	25%	25-0-75_lmh	25-0-75_lmh	overExpl-skewed-10-29	0.53	0.04	0	12.72	0	FALSE	TRUE	FALSE	TRUE	FALSE
5	5	25-0-75_lmh	25%	25-0-75_lmh	25-0-75_lmh	underExpl-skewed-25-44	19.34	0.29	2.89	5.11	1.65	FALSE	TRUE	FALSE	FALSE	FALSE
6	6	25-0-75_lmh	25%	25-0-75_lmh	25-0-75_lmh	weak-optimal-20-34	4.21	0.19	0.05	11.35	0.28	FALSE	TRUE	FALSE	TRUE	FALSE
7	7	25-0-75_lmh	25%	25-0-75_lmh	50-0-50_lmh	completeRange-5-49	5.13	0.18	0.3	10.93	0.21	FALSE	TRUE	FALSE	TRUE	FALSE
8	8	25-0-75_lmh	25%	25-0-75_lmh	50-0-50_lmh	extreme-optimal-25-29	3.52	0.18	0	11.55	0.29	FALSE	TRUE	FALSE	TRUE	FALSE
9	9	25-0-75_lmh	25%	25-0-75_lmh	50-0-50_lmh	largerRange-15-39	4.79	0.2	0.17	11.07	0.29	FALSE	TRUE	FALSE	TRUE	FALSE
10	10	25-0-75_lmh	25%	25-0-75_lmh	50-0-50_lmh	overExpl-skewed-10-29	0.58	0.04	0	12.71	0	FALSE	TRUE	FALSE	TRUE	FALSE
11	11	25-0-75_lmh	25%	25-0-75_lmh	50-0-50_lmh	underExpl-skewed-25-44	19.62	0.3	2.97	5.05	1.62	FALSE	TRUE	FALSE	FALSE	FALSE
12	12	25-0-75_lmh	25%	25-0-75_lmh	50-0-50_lmh	weak-optimal-20-34	4.08	0.19	0.05	11.37	0.29	FALSE	TRUE	FALSE	TRUE	FALSE
13	13	25-0-75_lmh	25%	25-0-75_lmh	75-0-25_lmh	completeRange-5-49	4.94	0.19	0.3	10.97	0.18	FALSE	TRUE	FALSE	TRUE	FALSE
14	14	25-0-75_lmh	25%	25-0-75_lmh	75-0-25_lmh	extreme-optimal-25-29	3.53	0.19	0	11.49	0.28	FALSE	TRUE	FALSE	TRUE	FALSE
15	15	25-0-75_lmh	25%	25-0-75_lmh	75-0-25_lmh	largerRange-15-39	4.78	0.2	0.16	11.1	0.27	FALSE	TRUE	FALSE	TRUE	FALSE
16	16	25-0-75_lmh	25%	25-0-75_lmh	75-0-25_lmh	overExpl-skewed-10-29	0.49	0.04	0	12.72	0	FALSE	TRUE	FALSE	TRUE	FALSE
17	17	25-0-75_lmh	25%	25-0-75_lmh	75-0-25_lmh	underExpl-skewed-25-44	19.71	0.31	3.03	5.04	1.58	FALSE	TRUE	FALSE	FALSE	FALSE
18	18	25-0-75_lmh	25%	25-0-75_lmh	75-0-25_lmh	weak-optimal-20-34	4.07	0.19	0.05	11.35	0.28	FALSE	TRUE	FALSE	TRUE	FALSE
19	19	25-0-75_lmh	25%	25-0-75_lmh	all_high	completeRange-5-49	4.88	0.17	0.27	11.03	0.18	FALSE	TRUE	FALSE	TRUE	FALSE
20	20	25-0-75_lmh	25%	25-0-75_lmh	all_high	extreme-optimal-25-29	3.49	0.19	0	11.53	0.27	FALSE	TRUE	FALSE	TRUE	FALSE
21	21	25-0-75_lmh	25%	25-0-75_lmh	all_high	largerRange-15-39	4.41	0.18	0.13	11.28	0.24	FALSE	TRUE	FALSE	TRUE	FALSE
22	22	25-0-75_lmh	25%	25-0-75_lmh	all_high	overExpl-skewed-10-29	0.49	0.04	0	12.73	0	FALSE	TRUE	FALSE	TRUE	FALSE
23	23	25-0-75_lmh	25%	25-0-75_lmh	all_high	underExpl-skewed-25-44	19.45	0.28	2.81	5.05	1.77	FALSE	TRUE	FALSE	FALSE	FALSE
24	24	25-0-75_lmh	25%	25-0-75_lmh	all_high	weak-optimal-20-34	3.96	0.19	0.04	11.42	0.24	FALSE	TRUE	FALSE	TRUE	FALSE
25	25	25-0-75_lmh	25%	25-0-75_lmh	all_low	completeRange-5-49	4.51	0.2	0.21	11.05	0.17	FALSE	TRUE	FALSE	TRUE	FALSE
26	26	25-0-75_lmh	25%	25-0-75_lmh	all_low	extreme-optimal-25-29	3.49	0.19	0	11.51	0.29	FALSE	TRUE	FALSE	TRUE	FALSE
27	27	25-0-75_lmh	25%	25-0-75_lmh	all_low	largerRange-15-39	4.47	0.2	0.11	11.19	0.26	FALSE	TRUE	FALSE	TRUE	FALSE
28	28	25-0-75_lmh	25%	25-0-75_lmh	all_low	overExpl-skewed-10-29	0.49	0.05	0	12.72	0	FALSE	TRUE	FALSE	TRUE	FALSE
29	29	25-0-75_lmh	25%	25-0-75_lmh	all_low	underExpl-skewed-25-44	19.21	0.32	2.81	5.14	1.67	FALSE	TRUE	FALSE	FALSE	FALSE
30	30	25-0-75_lmh	25%	25-0-75_lmh	all_low	weak-optimal-20-34	3.83	0.19	0.03	11.45	0.24	FALSE	TRUE	FALSE	TRUE	FALSE
31	31	25-0-75_lmh	25%	25-0-75_lmh	all_medium	completeRange-5-49	4.34	0.19	0.2	11.14	0.16	FALSE	TRUE	FALSE	TRUE	FALSE
32	32	25-0-75_lmh	25%	25-0-75_lmh	all_medium	extreme-optimal-25-29	3.34	0.19	0	11.56	0.26	FALSE	TRUE	FALSE	TRUE	FALSE
33	33	25-0-75_lmh	25%	25-0-75_lmh	all_medium	largerRange-15-39	4.48	0.2	0.12	11.2	0.25	FALSE	TRUE	FALSE	TRUE	FALSE
34	34	25-0-75_lmh	25%	25-0-75_lmh	all_medium	overExpl-skewed-10-29	0.49	0.04	0	12.73	0	FALSE	TRUE	FALSE	TRUE	FALSE
35	35	25-0-75_lmh	25%	25-0-75_lmh	all_medium	underExpl-skewed-25-44	19.7	0.3	2.9	5	1.71	FALSE	TRUE	FALSE	FALSE	FALSE
36	36	25-0-75_lmh	25%	25-0-75_lmh	all_medium	weak-optimal-20-34	4.1	0.2	0.04	11.37	0.26	FALSE	TRUE	FALSE	TRUE	FALSE
37	37	25-0-75_lmh	25%	50-0-50_lmh	25-0-75_lmh	completeRange-5-49	5.11	0.17	0.3	10.94	0.2	FALSE	TRUE	FALSE	TRUE	FALSE
38	38	25-0-75_lmh	25%	50-0-50_lmh	25-0-75_lmh	extreme-optimal-25-29	3.44	0.18	0	11.55	0.27	FALSE	TRUE	FALSE	TRUE	FALSE
39	39	25-0-75_lmh	25%	50-0-50_lmh	25-0-75_lmh	largerRange-15-39	4.72	0.19	0.16	11.13	0.28	FALSE	TRUE	FALSE	TRUE	FALSE
40	40	25-0-75_lmh	25%	50-0-50_lmh	25-0-75_lmh	overExpl-skewed-10-29	0.56	0.05	0	12.7	0	FALSE	TRUE	FALSE	TRUE	FALSE
41	41	25-0-75_lmh	25%	50-0-50_lmh	25-0-75_lmh	underExpl-skewed-25-44	19.44	0.29	2.91	5.06	1.66	FALSE	TRUE	FALSE	FALSE	FALSE
42	42	25-0-75_lmh	25%	50-0-50_lmh	25-0-75_lmh	weak-optimal-20-34	3.97	0.18	0.04	11.45	0.25	FALSE	TRUE	FALSE	TRUE	FALSE
43	43	25-0-75_lmh	25%	50-0-50_lmh	50-0-50_lmh	completeRange-5-49	5.29	0.18	0.33	10.88	0.19	FALSE	TRUE	FALSE	TRUE	FALSE
44	44	25-0-75_lmh	25%	50-0-50_lmh	50-0-50_lmh	extreme-optimal-25-29	3.61	0.19	0	11.47	0.3	FALSE	TRUE	FALSE	TRUE	FALSE
45	45	25-0-75_lmh	25%	50-0-50_lmh	50-0-50_lmh	largerRange-15-39	4.78	0.19	0.17	11.09	0.28	FALSE	TRUE	FALSE	TRUE	FALSE
46	46	25-0-75_lmh	25%	50-0-50_lmh	50-0-50_lmh	overExpl-skewed-10-29	0.47	0.04	0	12.75	0	FALSE	TRUE	FALSE	TRUE	FALSE
47	47	25-0-75_lmh	25%	50-0-50_lmh	50-0-50_lmh	underExpl-skewed-25-44	19.37	0.3	2.98	5.12	1.56	FALSE	TRUE	FALSE	FALSE	FALSE
48	48	25-0-75_lmh	25%	50-0-50_lmh	50-0-50_lmh	weak-optimal-20-34	3.94	0.19	0.05	11.41	0.25	FALSE	TRUE	FALSE	TRUE	FALSE
49	49	25-0-75_lmh	25%	50-0-50_lmh	75-0-25_lmh	completeRange-5-49	5.02	0.19	0.31	10.96	0.17	FALSE	TRUE	FALSE	TRUE	FALSE
50	50	25-0-75_lmh	25%	50-0-50_lmh	75-0-25_lmh	extreme-optimal-25-29	3.59	0.19	0	11.48	0.29	FALSE	TRUE	FALSE	TRUE	FALSE
51	51	25-0-75_lmh	25%	50-0-50_lmh	75-0-25_lmh	largerRange-15-39	4.85	0.2	0.15	11.1	0.28	FALSE	TRUE	FALSE	TRUE	FALSE
52	52	25-0-75_lmh	25%	50-0-50_lmh	75-0-25_lmh	overExpl-skewed-10-29	0.5	0.04	0	12.73	0	FALSE	TRUE	FALSE	TRUE	FALSE
53	53	25-0-75_lmh	25%	50-0-50_lmh	75-0-25_lmh	underExpl-skewed-25-44	19.28	0.31	2.99	5.17	1.5	FALSE	TRUE	FALSE	FALSE	FALSE
54	54	25-0-75_lmh	25%	50-0-50_lmh	75-0-25_lmh	weak-optimal-20-34	4.11	0.19	0.06	11.34	0.28	FALSE	TRUE	FALSE	TRUE	FALSE
55	55	25-0-75_lmh	25%	50-0-50_lmh	all_high	completeRange-5-49	4.85	0.17	0.23	11.06	0.18	FALSE	TRUE	FALSE	TRUE	FALSE
56	56	25-0-75_lmh	25%	50-0-50_lmh	all_high	extreme-optimal-25-29	3.29	0.17	0	11.61	0.27	FALSE	TRUE	FALSE	TRUE	FALSE
57	57	25-0-75_lmh	25%	50-0-50_lmh	all_high	largerRange-15-39	4.67	0.19	0.12	11.17	0.29	FALSE	TRUE	FALSE	TRUE	FALSE
58	58	25-0-75_lmh	25%	50-0-50_lmh	all_high	overExpl-skewed-10-29	0.51	0.04	0	12.71	0	FALSE	TRUE	FALSE	TRUE	FALSE
59	59	25-0-75_lmh	25%	50-0-50_lmh	all_high	underExpl-skewed-25-44	19.16	0.29	2.8	5.1	1.74	FALSE	TRUE	FALSE	FALSE	FALSE
60	60	25-0-75_lmh	25%	50-0-50_lmh	all_high	weak-optimal-20-34	4.1	0.19	0.03	11.39	0.25	FALSE	TRUE	FALSE	TRUE	FALSE
61	61	25-0-75_lmh	25%	50-0-50_lmh	all_low	completeRange-5-49	4.46	0.2	0.2	11.06	0.18	FALSE	TRUE	FALSE	TRUE	FALSE
62	62	25-0-75_lmh	25%	50-0-50_lmh	all_low	extreme-optimal-25-29	3.44	0.18	0	11.53	0.29	FALSE	TRUE	FALSE	TRUE	FALSE
63	63	25-0-75_lmh	25%	50-0-50_lmh	all_low	largerRange-15-39	4.28	0.19	0.1	11.27	0.25	FALSE	TRUE	FALSE	TRUE	FALSE
64	64	25-0-75_lmh	25%	50-0-50_lmh	all_low	overExpl-skewed-10-29	0.5	0.05	0	12.71	0	FALSE	TRUE	FALSE	TRUE	FALSE
65	65	25-0-75_lmh	25%	50-0-50_lmh	all_low	underExpl-skewed-25-44	19.21	0.32	2.8	5.15	1.71	FALSE	TRUE	FALSE	FALSE	FALSE
66	66	25-0-75_lmh	25%	50-0-50_lmh	all_low	weak-optimal-20-34	3.84	0.2	0.03	11.44	0.25	FALSE	TRUE	FALSE	TRUE	FALSE
67	67	25-0-75_lmh	25%	50-0-50_lmh	all_medium	completeRange-5-49	4.29	0.18	0.2	11.17	0.16	FALSE	TRUE	FALSE	TRUE	FALSE
68	68	25-0-75_lmh	25%	50-0-50_lmh	all_medium	extreme-optimal-25-29	3.55	0.19	0	11.5	0.28	FALSE	TRUE	FALSE	TRUE	FALSE
69	69	25-0-75_lmh	25%	50-0-50_lmh	all_medium	largerRange-15-39	4.5	0.2	0.12	11.21	0.24	FALSE	TRUE	FALSE	TRUE	FALSE
70	70	25-0-75_lmh	25%	50-0-50_lmh	all_medium	overExpl-skewed-10-29	0.51	0.04	0	12.72	0	FALSE	TRUE	FALSE	TRUE	FALSE
71	71	25-0-75_lmh	25%	50-0-50_lmh	all_medium	underExpl-skewed-25-44	19.6	0.3	2.88	5.02	1.7	FALSE	TRUE	FALSE	FALSE	FALSE
72	72	25-0-75_lmh	25%	50-0-50_lmh	all_medium	weak-optimal-20-34	3.97	0.2	0.04	11.4	0.25	FALSE	TRUE	FALSE	TRUE	FALSE
73	73	25-0-75_lmh	25%	75-0-25_lmh	25-0-75_lmh	completeRange-5-49	4.71	0.17	0.28	11.07	0.18	FALSE	TRUE	FALSE	TRUE	FALSE
74	74	25-0-75_lmh	25%	75-0-25_lmh	25-0-75_lmh	extreme-optimal-25-29	3.58	0.19	0	11.49	0.3	FALSE	TRUE	FALSE	TRUE	FALSE
75	75	25-0-75_lmh	25%	75-0-25_lmh	25-0-75_lmh	largerRange-15-39	4.8	0.18	0.15	11.15	0.28	FALSE	TRUE	FALSE	TRUE	FALSE
76	76	25-0-75_lmh	25%	75-0-25_lmh	25-0-75_lmh	overExpl-skewed-10-29	0.47	0.04	0	12.75	0	FALSE	TRUE	FALSE	TRUE	FALSE
77	77	25-0-75_lmh	25%	75-0-25_lmh	25-0-75_lmh	underExpl-skewed-25-44	19.47	0.28	2.88	5.07	1.69	FALSE	TRUE	FALSE	FALSE	FALSE
78	78	25-0-75_lmh	25%	75-0-25_lmh	25-0-75_lmh	weak-optimal-20-34	3.77	0.18	0.04	11.47	0.24	FALSE	TRUE	FALSE	TRUE	FALSE
79	79	25-0-75_lmh	25%	75-0-25_lmh	50-0-50_lmh	completeRange-5-49	4.94	0.18	0.29	11.01	0.18	FALSE	TRUE	FALSE	TRUE	FALSE
80	80	25-0-75_lmh	25%	75-0-25_lmh	50-0-50_lmh	extreme-optimal-25-29	3.61	0.18	0	11.5	0.3	FALSE	TRUE	FALSE	TRUE	FALSE
81	81	25-0-75_lmh	25%	75-0-25_lmh	50-0-50_lmh	largerRange-15-39	4.63	0.19	0.16	11.15	0.27	FALSE	TRUE	FALSE	TRUE	FALSE
82	82	25-0-75_lmh	25%	75-0-25_lmh	50-0-50_lmh	overExpl-skewed-10-29	0.52	0.04	0	12.72	0	FALSE	TRUE	FALSE	TRUE	FALSE
83	83	25-0-75_lmh	25%	75-0-25_lmh	50-0-50_lmh	underExpl-skewed-25-44	19.38	0.3	2.96	5.09	1.59	FALSE	TRUE	FALSE	FALSE	FALSE
84	84	25-0-75_lmh	25%	75-0-25_lmh	50-0-50_lmh	weak-optimal-20-34	3.99	0.19	0.05	11.37	0.27	FALSE	TRUE	FALSE	TRUE	FALSE
85	85	25-0-75_lmh	25%	75-0-25_lmh	75-0-25_lmh	completeRange-5-49	4.98	0.19	0.31	10.93	0.18	FALSE	TRUE	FALSE	TRUE	FALSE
86	86	25-0-75_lmh	25%	75-0-25_lmh	75-0-25_lmh	extreme-optimal-25-29	3.63	0.19	0	11.49	0.29	FALSE	TRUE	FALSE	TRUE	FALSE
87	87	25-0-75_lmh	25%	75-0-25_lmh	75-0-25_lmh	largerRange-15-39	4.61	0.19	0.16	11.15	0.27	FALSE	TRUE	FALSE	TRUE	FALSE
88	88	25-0-75_lmh	25%	75-0-25_lmh	75-0-25_lmh	overExpl-skewed-10-29	0.61	0.04	0	12.7	0	FALSE	TRUE	FALSE	TRUE	FALSE
89	89	25-0-75_lmh	25%	75-0-25_lmh	75-0-25_lmh	underExpl-skewed-25-44	19.67	0.3	3.02	5.03	1.6	FALSE	TRUE	FALSE	FALSE	FALSE
90	90	25-0-75_lmh	25%	75-0-25_lmh	75-0-25_lmh	weak-optimal-20-34	4.13	0.19	0.05	11.36	0.28	FALSE	TRUE	FALSE	TRUE	FALSE
91	91	25-0-75_lmh	25%	75-0-25_lmh	all_high	completeRange-5-49	4.86	0.16	0.26	11.07	0.18	FALSE	TRUE	FALSE	TRUE	FALSE
92	92	25-0-75_lmh	25%	75-0-25_lmh	all_high	extreme-optimal-25-29	3.33	0.18	0	11.59	0.26	FALSE	TRUE	FALSE	TRUE	FALSE
93	93	25-0-75_lmh	25%	75-0-25_lmh	all_high	largerRange-15-39	4.61	0.18	0.12	11.21	0.26	FALSE	TRUE	FALSE	TRUE	FALSE
94	94	25-0-75_lmh	25%	75-0-25_lmh	all_high	overExpl-skewed-10-29	0.41	0.04	0	12.76	0	FALSE	TRUE	FALSE	TRUE	FALSE
95	95	25-0-75_lmh	25%	75-0-25_lmh	all_high	underExpl-skewed-25-44	19.06	0.29	2.73	5.17	1.75	FALSE	TRUE	FALSE	FALSE	FALSE
96	96	25-0-75_lmh	25%	75-0-25_lmh	all_high	weak-optimal-20-34	3.87	0.19	0.03	11.43	0.26	FALSE	TRUE	FALSE	TRUE	FALSE
97	97	25-0-75_lmh	25%	75-0-25_lmh	all_low	completeRange-5-49	4.22	0.19	0.2	11.13	0.15	FALSE	TRUE	FALSE	TRUE	FALSE
98	98	25-0-75_lmh	25%	75-0-25_lmh	all_low	extreme-optimal-25-29	3.51	0.19	0	11.5	0.28	FALSE	TRUE	FALSE	TRUE	FALSE
99	99	25-0-75_lmh	25%	75-0-25_lmh	all_low	largerRange-15-39	4.47	0.21	0.09	11.2	0.24	FALSE	TRUE	FALSE	TRUE	FALSE
100	100	25-0-75_lmh	25%	75-0-25_lmh	all_low	overExpl-skewed-10-29	0.45	0.04	0	12.73	0	FALSE	TRUE	FALSE	TRUE	FALSE
101	101	25-0-75_lmh	25%	75-0-25_lmh	all_low	underExpl-skewed-25-44	18.93	0.33	2.77	5.22	1.65	FALSE	TRUE	FALSE	FALSE	FALSE
102	102	25-0-75_lmh	25%	75-0-25_lmh	all_low	weak-optimal-20-34	3.78	0.2	0.03	11.44	0.25	FALSE	TRUE	FALSE	TRUE	FALSE
103	103	25-0-75_lmh	25%	75-0-25_lmh	all_medium	completeRange-5-49	4.62	0.19	0.23	11.06	0.18	FALSE	TRUE	FALSE	TRUE	FALSE
104	104	25-0-75_lmh	25%	75-0-25_lmh	all_medium	extreme-optimal-25-29	3.61	0.18	0	11.51	0.3	FALSE	TRUE	FALSE	TRUE	FALSE
105	105	25-0-75_lmh	25%	75-0-25_lmh	all_medium	largerRange-15-39	4.49	0.2	0.1	11.21	0.25	FALSE	TRUE	FALSE	TRUE	FALSE
106	106	25-0-75_lmh	25%	75-0-25_lmh	all_medium	overExpl-skewed-10-29	0.52	0.04	0	12.73	0	FALSE	TRUE	FALSE	TRUE	FALSE
107	107	25-0-75_lmh	25%	75-0-25_lmh	all_medium	underExpl-skewed-25-44	19.35	0.31	2.83	5.11	1.68	FALSE	TRUE	FALSE	FALSE	FALSE
108	108	25-0-75_lmh	25%	75-0-25_lmh	all_medium	weak-optimal-20-34	3.7	0.19	0.03	11.47	0.24	FALSE	TRUE	FALSE	TRUE	FALSE
109	109	25-0-75_lmh	25%	all_high	25-0-75_lmh	completeRange-5-49	4.98	0.17	0.27	11.01	0.19	FALSE	TRUE	FALSE	TRUE	FALSE
110	110	25-0-75_lmh	25%	all_high	25-0-75_lmh	extreme-optimal-25-29	3.49	0.18	0	11.54	0.27	FALSE	TRUE	FALSE	TRUE	FALSE
111	111	25-0-75_lmh	25%	all_high	25-0-75_lmh	largerRange-15-39	4.97	0.19	0.15	11.09	0.29	FALSE	TRUE	FALSE	TRUE	FALSE
112	112	25-0-75_lmh	25%	all_high	25-0-75_lmh	overExpl-skewed-10-29	0.48	0.04	0	12.75	0	FALSE	TRUE	FALSE	TRUE	FALSE
113	113	25-0-75_lmh	25%	all_high	25-0-75_lmh	underExpl-skewed-25-44	19.56	0.29	2.98	4.99	1.65	FALSE	TRUE	FALSE	FALSE	FALSE
114	114	25-0-75_lmh	25%	all_high	25-0-75_lmh	weak-optimal-20-34	3.86	0.18	0.05	11.44	0.25	FALSE	TRUE	FALSE	TRUE	FALSE
115	115	25-0-75_lmh	25%	all_high	50-0-50_lmh	completeRange-5-49	5.34	0.18	0.34	10.87	0.19	FALSE	TRUE	FALSE	TRUE	FALSE
116	116	25-0-75_lmh	25%	all_high	50-0-50_lmh	extreme-optimal-25-29	3.54	0.19	0	11.51	0.3	FALSE	TRUE	FALSE	TRUE	FALSE
117	117	25-0-75_lmh	25%	all_high	50-0-50_lmh	largerRange-15-39	4.94	0.19	0.17	11.08	0.3	FALSE	TRUE	FALSE	TRUE	FALSE
118	118	25-0-75_lmh	25%	all_high	50-0-50_lmh	overExpl-skewed-10-29	0.52	0.05	0	12.7	0	FALSE	TRUE	FALSE	TRUE	FALSE
119	119	25-0-75_lmh	25%	all_high	50-0-50_lmh	underExpl-skewed-25-44	19.65	0.3	3.04	5.01	1.59	FALSE	TRUE	FALSE	FALSE	FALSE
120	120	25-0-75_lmh	25%	all_high	50-0-50_lmh	weak-optimal-20-34	4.04	0.19	0.05	11.39	0.26	FALSE	TRUE	FALSE	TRUE	FALSE
121	121	25-0-75_lmh	25%	all_high	75-0-25_lmh	completeRange-5-49	5.27	0.2	0.32	10.88	0.18	FALSE	TRUE	FALSE	TRUE	FALSE
122	122	25-0-75_lmh	25%	all_high	75-0-25_lmh	extreme-optimal-25-29	3.51	0.19	0	11.5	0.29	FALSE	TRUE	FALSE	TRUE	FALSE
123	123	25-0-75_lmh	25%	all_high	75-0-25_lmh	largerRange-15-39	4.72	0.2	0.16	11.12	0.26	FALSE	TRUE	FALSE	TRUE	FALSE
124	124	25-0-75_lmh	25%	all_high	75-0-25_lmh	overExpl-skewed-10-29	0.6	0.05	0	12.7	0	FALSE	TRUE	FALSE	TRUE	FALSE
125	125	25-0-75_lmh	25%	all_high	75-0-25_lmh	underExpl-skewed-25-44	19.51	0.3	3.03	5.15	1.51	FALSE	TRUE	FALSE	FALSE	FALSE
126	126	25-0-75_lmh	25%	all_high	75-0-25_lmh	weak-optimal-20-34	4.12	0.19	0.05	11.35	0.29	FALSE	TRUE	FALSE	TRUE	FALSE
127	127	25-0-75_lmh	25%	all_high	all_high	completeRange-5-49	5.32	0.18	0.3	10.9	0.2	FALSE	TRUE	FALSE	TRUE	FALSE
128	128	25-0-75_lmh	25%	all_high	all_high	extreme-optimal-25-29	3.46	0.19	0	11.53	0.27	FALSE	TRUE	FALSE	TRUE	FALSE
129	129	25-0-75_lmh	25%	all_high	all_high	largerRange-15-39	4.6	0.18	0.12	11.22	0.25	FALSE	TRUE	FALSE	TRUE	FALSE
130	130	25-0-75_lmh	25%	all_high	all_high	overExpl-skewed-10-29	0.56	0.04	0	12.72	0	FALSE	TRUE	FALSE	TRUE	FALSE
131	131	25-0-75_lmh	25%	all_high	all_high	underExpl-skewed-25-44	19.47	0.28	2.86	5.03	1.73	FALSE	TRUE	FALSE	FALSE	FALSE
132	132	25-0-75_lmh	25%	all_high	all_high	weak-optimal-20-34	4.04	0.19	0.04	11.4	0.26	FALSE	TRUE	FALSE	TRUE	FALSE
133	133	25-0-75_lmh	25%	all_high	all_low	completeRange-5-49	4.35	0.19	0.2	11.1	0.16	FALSE	TRUE	FALSE	TRUE	FALSE
134	134	25-0-75_lmh	25%	all_high	all_low	extreme-optimal-25-29	3.6	0.19	0	11.47	0.29	FALSE	TRUE	FALSE	TRUE	FALSE
135	135	25-0-75_lmh	25%	all_high	all_low	largerRange-15-39	4.52	0.2	0.11	11.21	0.24	FALSE	TRUE	FALSE	TRUE	FALSE
136	136	25-0-75_lmh	25%	all_high	all_low	overExpl-skewed-10-29	0.47	0.04	0	12.74	0	FALSE	TRUE	FALSE	TRUE	FALSE
137	137	25-0-75_lmh	25%	all_high	all_low	underExpl-skewed-25-44	19.59	0.32	2.91	5	1.68	FALSE	TRUE	FALSE	FALSE	FALSE
138	138	25-0-75_lmh	25%	all_high	all_low	weak-optimal-20-34	3.98	0.19	0.04	11.42	0.27	FALSE	TRUE	FALSE	TRUE	FALSE
139	139	25-0-75_lmh	25%	all_high	all_medium	completeRange-5-49	4.86	0.2	0.24	10.98	0.18	FALSE	TRUE	FALSE	TRUE	FALSE
140	140	25-0-75_lmh	25%	all_high	all_medium	extreme-optimal-25-29	3.5	0.19	0	11.49	0.29	FALSE	TRUE	FALSE	TRUE	FALSE
141	141	25-0-75_lmh	25%	all_high	all_medium	largerRange-15-39	4.44	0.2	0.12	11.21	0.24	FALSE	TRUE	FALSE	TRUE	FALSE
142	142	25-0-75_lmh	25%	all_high	all_medium	overExpl-skewed-10-29	0.45	0.04	0	12.75	0	FALSE	TRUE	FALSE	TRUE	FALSE
143	143	25-0-75_lmh	25%	all_high	all_medium	underExpl-skewed-25-44	19.32	0.31	2.82	5.13	1.68	FALSE	TRUE	FALSE	FALSE	FALSE
144	144	25-0-75_lmh	25%	all_high	all_medium	weak-optimal-20-34	4.07	0.19	0.04	11.39	0.26	FALSE	TRUE	FALSE	TRUE	FALSE
145	145	25-0-75_lmh	25%	all_low	25-0-75_lmh	completeRange-5-49	4.84	0.18	0.26	11.04	0.18	FALSE	TRUE	FALSE	TRUE	FALSE
146	146	25-0-75_lmh	25%	all_low	25-0-75_lmh	extreme-optimal-25-29	3.41	0.18	0	11.55	0.27	FALSE	TRUE	FALSE	TRUE	FALSE
147	147	25-0-75_lmh	25%	all_low	25-0-75_lmh	largerRange-15-39	4.73	0.19	0.15	11.16	0.27	FALSE	TRUE	FALSE	TRUE	FALSE
148	148	25-0-75_lmh	25%	all_low	25-0-75_lmh	overExpl-skewed-10-29	0.5	0.04	0	12.73	0	FALSE	TRUE	FALSE	TRUE	FALSE
149	149	25-0-75_lmh	25%	all_low	25-0-75_lmh	underExpl-skewed-25-44	19.24	0.29	2.87	5.12	1.66	FALSE	TRUE	FALSE	FALSE	FALSE
150	150	25-0-75_lmh	25%	all_low	25-0-75_lmh	weak-optimal-20-34	4.11	0.19	0.05	11.35	0.28	FALSE	TRUE	FALSE	TRUE	FALSE
151	151	25-0-75_lmh	25%	all_low	50-0-50_lmh	completeRange-5-49	4.99	0.18	0.29	10.97	0.19	FALSE	TRUE	FALSE	TRUE	FALSE
152	152	25-0-75_lmh	25%	all_low	50-0-50_lmh	extreme-optimal-25-29	3.45	0.18	0	11.54	0.29	FALSE	TRUE	FALSE	TRUE	FALSE
153	153	25-0-75_lmh	25%	all_low	50-0-50_lmh	largerRange-15-39	4.93	0.19	0.16	11.11	0.28	FALSE	TRUE	FALSE	TRUE	FALSE
154	154	25-0-75_lmh	25%	all_low	50-0-50_lmh	overExpl-skewed-10-29	0.51	0.04	0	12.73	0	FALSE	TRUE	FALSE	TRUE	FALSE
155	155	25-0-75_lmh	25%	all_low	50-0-50_lmh	underExpl-skewed-25-44	19.22	0.29	2.95	5.18	1.58	FALSE	TRUE	FALSE	FALSE	FALSE
156	156	25-0-75_lmh	25%	all_low	50-0-50_lmh	weak-optimal-20-34	4.03	0.2	0.05	11.34	0.27	FALSE	TRUE	FALSE	TRUE	FALSE
157	157	25-0-75_lmh	25%	all_low	75-0-25_lmh	completeRange-5-49	4.94	0.18	0.31	10.97	0.19	FALSE	TRUE	FALSE	TRUE	FALSE
158	158	25-0-75_lmh	25%	all_low	75-0-25_lmh	extreme-optimal-25-29	3.49	0.18	0	11.55	0.29	FALSE	TRUE	FALSE	TRUE	FALSE
159	159	25-0-75_lmh	25%	all_low	75-0-25_lmh	largerRange-15-39	4.84	0.21	0.16	11.06	0.28	FALSE	TRUE	FALSE	TRUE	FALSE
160	160	25-0-75_lmh	25%	all_low	75-0-25_lmh	overExpl-skewed-10-29	0.56	0.04	0	12.71	0	FALSE	TRUE	FALSE	TRUE	FALSE
161	161	25-0-75_lmh	25%	all_low	75-0-25_lmh	underExpl-skewed-25-44	19.17	0.31	2.92	5.21	1.55	FALSE	TRUE	FALSE	FALSE	FALSE
162	162	25-0-75_lmh	25%	all_low	75-0-25_lmh	weak-optimal-20-34	3.97	0.19	0.04	11.39	0.28	FALSE	TRUE	FALSE	TRUE	FALSE
163	163	25-0-75_lmh	25%	all_low	all_high	completeRange-5-49	4.83	0.17	0.22	11.08	0.19	FALSE	TRUE	FALSE	TRUE	FALSE
164	164	25-0-75_lmh	25%	all_low	all_high	extreme-optimal-25-29	3.46	0.18	0	11.53	0.27	FALSE	TRUE	FALSE	TRUE	FALSE
165	165	25-0-75_lmh	25%	all_low	all_high	largerRange-15-39	4.53	0.18	0.12	11.24	0.25	FALSE	TRUE	FALSE	TRUE	FALSE
166	166	25-0-75_lmh	25%	all_low	all_high	overExpl-skewed-10-29	0.49	0.04	0	12.74	0	FALSE	TRUE	FALSE	TRUE	FALSE
167	167	25-0-75_lmh	25%	all_low	all_high	underExpl-skewed-25-44	19.27	0.28	2.77	5.07	1.8	FALSE	TRUE	FALSE	FALSE	FALSE
168	168	25-0-75_lmh	25%	all_low	all_high	weak-optimal-20-34	3.86	0.18	0.04	11.45	0.25	FALSE	TRUE	FALSE	TRUE	FALSE
169	169	25-0-75_lmh	25%	all_low	all_low	completeRange-5-49	4.31	0.19	0.2	11.11	0.16	FALSE	TRUE	FALSE	TRUE	FALSE
170	170	25-0-75_lmh	25%	all_low	all_low	extreme-optimal-25-29	3.52	0.18	0	11.53	0.3	FALSE	TRUE	FALSE	TRUE	FALSE
171	171	25-0-75_lmh	25%	all_low	all_low	largerRange-15-39	4.48	0.21	0.11	11.16	0.25	FALSE	TRUE	FALSE	TRUE	FALSE
172	172	25-0-75_lmh	25%	all_low	all_low	overExpl-skewed-10-29	0.53	0.05	0	12.69	0	FALSE	TRUE	FALSE	TRUE	FALSE
173	173	25-0-75_lmh	25%	all_low	all_low	underExpl-skewed-25-44	19.3	0.32	2.82	5.14	1.66	FALSE	TRUE	FALSE	FALSE	FALSE
174	174	25-0-75_lmh	25%	all_low	all_low	weak-optimal-20-34	3.81	0.19	0.03	11.45	0.24	FALSE	TRUE	FALSE	TRUE	FALSE
175	175	25-0-75_lmh	25%	all_low	all_medium	completeRange-5-49	4.39	0.18	0.2	11.15	0.16	FALSE	TRUE	FALSE	TRUE	FALSE
176	176	25-0-75_lmh	25%	all_low	all_medium	extreme-optimal-25-29	3.47	0.19	0	11.5	0.28	FALSE	TRUE	FALSE	TRUE	FALSE
177	177	25-0-75_lmh	25%	all_low	all_medium	largerRange-15-39	4.28	0.2	0.11	11.24	0.24	FALSE	TRUE	FALSE	TRUE	FALSE
178	178	25-0-75_lmh	25%	all_low	all_medium	overExpl-skewed-10-29	0.48	0.04	0	12.75	0	FALSE	TRUE	FALSE	TRUE	FALSE
179	179	25-0-75_lmh	25%	all_low	all_medium	underExpl-skewed-25-44	19.29	0.31	2.81	5.08	1.7	FALSE	TRUE	FALSE	FALSE	FALSE
180	180	25-0-75_lmh	25%	all_low	all_medium	weak-optimal-20-34	3.74	0.18	0.03	11.5	0.25	FALSE	TRUE	FALSE	TRUE	FALSE
181	181	25-0-75_lmh	25%	all_medium	25-0-75_lmh	completeRange-5-49	5.11	0.18	0.28	10.94	0.19	FALSE	TRUE	FALSE	TRUE	FALSE
182	182	25-0-75_lmh	25%	all_medium	25-0-75_lmh	extreme-optimal-25-29	3.6	0.18	0	11.52	0.29	FALSE	TRUE	FALSE	TRUE	FALSE
183	183	25-0-75_lmh	25%	all_medium	25-0-75_lmh	largerRange-15-39	4.63	0.18	0.14	11.19	0.27	FALSE	TRUE	FALSE	TRUE	FALSE
184	184	25-0-75_lmh	25%	all_medium	25-0-75_lmh	overExpl-skewed-10-29	0.45	0.04	0	12.73	0	FALSE	TRUE	FALSE	TRUE	FALSE
185	185	25-0-75_lmh	25%	all_medium	25-0-75_lmh	underExpl-skewed-25-44	19.49	0.28	2.95	5.06	1.65	FALSE	TRUE	FALSE	FALSE	FALSE
186	186	25-0-75_lmh	25%	all_medium	25-0-75_lmh	weak-optimal-20-34	4.18	0.19	0.04	11.34	0.28	FALSE	TRUE	FALSE	TRUE	FALSE
187	187	25-0-75_lmh	25%	all_medium	50-0-50_lmh	completeRange-5-49	5.25	0.18	0.34	10.89	0.19	FALSE	TRUE	FALSE	TRUE	FALSE
188	188	25-0-75_lmh	25%	all_medium	50-0-50_lmh	extreme-optimal-25-29	3.59	0.19	0	11.49	0.3	FALSE	TRUE	FALSE	TRUE	FALSE
189	189	25-0-75_lmh	25%	all_medium	50-0-50_lmh	largerRange-15-39	4.49	0.19	0.15	11.19	0.26	FALSE	TRUE	FALSE	TRUE	FALSE
190	190	25-0-75_lmh	25%	all_medium	50-0-50_lmh	overExpl-skewed-10-29	0.54	0.05	0	12.7	0	FALSE	TRUE	FALSE	TRUE	FALSE
191	191	25-0-75_lmh	25%	all_medium	50-0-50_lmh	underExpl-skewed-25-44	19.63	0.29	3	5.05	1.6	FALSE	TRUE	FALSE	FALSE	FALSE
192	192	25-0-75_lmh	25%	all_medium	50-0-50_lmh	weak-optimal-20-34	4.05	0.2	0.05	11.36	0.27	FALSE	TRUE	FALSE	TRUE	FALSE
193	193	25-0-75_lmh	25%	all_medium	75-0-25_lmh	completeRange-5-49	5.03	0.19	0.32	10.94	0.18	FALSE	TRUE	FALSE	TRUE	FALSE
194	194	25-0-75_lmh	25%	all_medium	75-0-25_lmh	extreme-optimal-25-29	3.61	0.19	0	11.47	0.31	FALSE	TRUE	FALSE	TRUE	FALSE
195	195	25-0-75_lmh	25%	all_medium	75-0-25_lmh	largerRange-15-39	4.83	0.2	0.17	11.08	0.28	FALSE	TRUE	FALSE	TRUE	FALSE
196	196	25-0-75_lmh	25%	all_medium	75-0-25_lmh	overExpl-skewed-10-29	0.48	0.04	0	12.75	0	FALSE	TRUE	FALSE	TRUE	FALSE
197	197	25-0-75_lmh	25%	all_medium	75-0-25_lmh	underExpl-skewed-25-44	19.34	0.31	2.98	5.17	1.52	FALSE	TRUE	FALSE	FALSE	FALSE
198	198	25-0-75_lmh	25%	all_medium	75-0-25_lmh	weak-optimal-20-34	4.08	0.19	0.05	11.35	0.28	FALSE	TRUE	FALSE	TRUE	FALSE
199	199	25-0-75_lmh	25%	all_medium	all_high	completeRange-5-49	4.91	0.18	0.23	11.04	0.18	FALSE	TRUE	FALSE	TRUE	FALSE
200	200	25-0-75_lmh	25%	all_medium	all_high	extreme-optimal-25-29	3.49	0.18	0	11.55	0.27	FALSE	TRUE	FALSE	TRUE	FALSE
201	201	25-0-75_lmh	25%	all_medium	all_high	largerRange-15-39	4.62	0.19	0.12	11.18	0.27	FALSE	TRUE	FALSE	TRUE	FALSE
202	202	25-0-75_lmh	25%	all_medium	all_high	overExpl-skewed-10-29	0.51	0.04	0	12.74	0	FALSE	TRUE	FALSE	TRUE	FALSE
203	203	25-0-75_lmh	25%	all_medium	all_high	underExpl-skewed-25-44	19.16	0.29	2.75	5.13	1.76	FALSE	TRUE	FALSE	FALSE	FALSE
204	204	25-0-75_lmh	25%	all_medium	all_high	weak-optimal-20-34	4.12	0.19	0.04	11.39	0.26	FALSE	TRUE	FALSE	TRUE	FALSE
205	205	25-0-75_lmh	25%	all_medium	all_low	completeRange-5-49	4.34	0.2	0.21	11.09	0.16	FALSE	TRUE	FALSE	TRUE	FALSE
206	206	25-0-75_lmh	25%	all_medium	all_low	extreme-optimal-25-29	3.61	0.19	0	11.48	0.3	FALSE	TRUE	FALSE	TRUE	FALSE
207	207	25-0-75_lmh	25%	all_medium	all_low	largerRange-15-39	4.44	0.2	0.1	11.24	0.25	FALSE	TRUE	FALSE	TRUE	FALSE
208	208	25-0-75_lmh	25%	all_medium	all_low	overExpl-skewed-10-29	0.48	0.04	0	12.73	0	FALSE	TRUE	FALSE	TRUE	FALSE
209	209	25-0-75_lmh	25%	all_medium	all_low	underExpl-skewed-25-44	19.25	0.33	2.78	5.14	1.68	FALSE	TRUE	FALSE	FALSE	FALSE
210	210	25-0-75_lmh	25%	all_medium	all_low	weak-optimal-20-34	3.96	0.19	0.03	11.43	0.27	FALSE	TRUE	FALSE	TRUE	FALSE
211	211	25-0-75_lmh	25%	all_medium	all_medium	completeRange-5-49	4.47	0.18	0.2	11.13	0.16	FALSE	TRUE	FALSE	TRUE	FALSE
212	212	25-0-75_lmh	25%	all_medium	all_medium	extreme-optimal-25-29	3.53	0.18	0	11.52	0.28	FALSE	TRUE	FALSE	TRUE	FALSE
213	213	25-0-75_lmh	25%	all_medium	all_medium	largerRange-15-39	4.47	0.19	0.12	11.22	0.26	FALSE	TRUE	FALSE	TRUE	FALSE
214	214	25-0-75_lmh	25%	all_medium	all_medium	overExpl-skewed-10-29	0.53	0.04	0	12.72	0	FALSE	TRUE	FALSE	TRUE	FALSE
215	215	25-0-75_lmh	25%	all_medium	all_medium	underExpl-skewed-25-44	19.02	0.31	2.76	5.21	1.68	FALSE	TRUE	FALSE	FALSE	FALSE
216	216	25-0-75_lmh	25%	all_medium	all_medium	weak-optimal-20-34	4.01	0.18	0.04	11.44	0.26	FALSE	TRUE	FALSE	TRUE	FALSE
217	217	25-0-75_lmh	50%	25-0-75_lmh	25-0-75_lmh	completeRange-5-49	9.73	0.23	0.72	9.44	0.43	FALSE	TRUE	FALSE	TRUE	FALSE
218	218	25-0-75_lmh	50%	25-0-75_lmh	25-0-75_lmh	extreme-optimal-25-29	10.62	0.33	0	9.09	1.19	FALSE	TRUE	FALSE	TRUE	FALSE
219	219	25-0-75_lmh	50%	25-0-75_lmh	25-0-75_lmh	largerRange-15-39	10.42	0.25	0.42	9.33	0.73	FALSE	TRUE	FALSE	TRUE	FALSE
220	220	25-0-75_lmh	50%	25-0-75_lmh	25-0-75_lmh	overExpl-skewed-10-29	2.29	0.13	0	12.04	0.01	FALSE	TRUE	FALSE	TRUE	FALSE
221	221	25-0-75_lmh	50%	25-0-75_lmh	25-0-75_lmh	underExpl-skewed-25-44	25.74	0.21	4.3	2.76	2.1	FALSE	TRUE	FALSE	FALSE	FALSE
222	222	25-0-75_lmh	50%	25-0-75_lmh	25-0-75_lmh	weak-optimal-20-34	10.63	0.29	0.17	9.25	0.93	FALSE	TRUE	FALSE	TRUE	FALSE
223	223	25-0-75_lmh	50%	25-0-75_lmh	50-0-50_lmh	completeRange-5-49	9.23	0.23	0.71	9.57	0.37	FALSE	TRUE	FALSE	TRUE	FALSE
224	224	25-0-75_lmh	50%	25-0-75_lmh	50-0-50_lmh	extreme-optimal-25-29	10.59	0.33	0	9.1	1.15	FALSE	TRUE	FALSE	TRUE	FALSE
225	225	25-0-75_lmh	50%	25-0-75_lmh	50-0-50_lmh	largerRange-15-39	10.48	0.26	0.52	9.26	0.71	FALSE	TRUE	FALSE	TRUE	FALSE
226	226	25-0-75_lmh	50%	25-0-75_lmh	50-0-50_lmh	overExpl-skewed-10-29	2.43	0.13	0	11.98	0.02	FALSE	TRUE	FALSE	TRUE	FALSE
227	227	25-0-75_lmh	50%	25-0-75_lmh	50-0-50_lmh	underExpl-skewed-25-44	26.15	0.21	4.41	2.72	2.03	FALSE	TRUE	FALSE	FALSE	FALSE
228	228	25-0-75_lmh	50%	25-0-75_lmh	50-0-50_lmh	weak-optimal-20-34	10.55	0.3	0.19	9.25	0.88	FALSE	TRUE	FALSE	TRUE	FALSE
229	229	25-0-75_lmh	50%	25-0-75_lmh	75-0-25_lmh	completeRange-5-49	9.03	0.24	0.68	9.64	0.35	FALSE	TRUE	FALSE	TRUE	FALSE
230	230	25-0-75_lmh	50%	25-0-75_lmh	75-0-25_lmh	extreme-optimal-25-29	10.52	0.33	0	9.11	1.19	FALSE	TRUE	FALSE	TRUE	FALSE
231	231	25-0-75_lmh	50%	25-0-75_lmh	75-0-25_lmh	largerRange-15-39	10.58	0.28	0.48	9.23	0.7	FALSE	TRUE	FALSE	TRUE	FALSE
232	232	25-0-75_lmh	50%	25-0-75_lmh	75-0-25_lmh	overExpl-skewed-10-29	2.45	0.14	0	11.97	0.02	FALSE	TRUE	FALSE	TRUE	FALSE
233	233	25-0-75_lmh	50%	25-0-75_lmh	75-0-25_lmh	underExpl-skewed-25-44	26.2	0.23	4.47	2.71	1.98	FALSE	TRUE	FALSE	FALSE	FALSE
234	234	25-0-75_lmh	50%	25-0-75_lmh	75-0-25_lmh	weak-optimal-20-34	10.61	0.31	0.21	9.2	0.93	FALSE	TRUE	FALSE	TRUE	FALSE
235	235	25-0-75_lmh	50%	25-0-75_lmh	all_high	completeRange-5-49	9.4	0.24	0.62	9.56	0.4	FALSE	TRUE	FALSE	TRUE	FALSE
236	236	25-0-75_lmh	50%	25-0-75_lmh	all_high	extreme-optimal-25-29	10.37	0.33	0	9.17	1.13	FALSE	TRUE	FALSE	TRUE	FALSE
237	237	25-0-75_lmh	50%	25-0-75_lmh	all_high	largerRange-15-39	10.62	0.25	0.41	9.25	0.75	FALSE	TRUE	FALSE	TRUE	FALSE
238	238	25-0-75_lmh	50%	25-0-75_lmh	all_high	overExpl-skewed-10-29	2.39	0.12	0	12.01	0.01	FALSE	TRUE	FALSE	TRUE	FALSE
239	239	25-0-75_lmh	50%	25-0-75_lmh	all_high	underExpl-skewed-25-44	25.79	0.21	4.14	2.77	2.23	FALSE	TRUE	FALSE	FALSE	FALSE
240	240	25-0-75_lmh	50%	25-0-75_lmh	all_high	weak-optimal-20-34	10.72	0.28	0.16	9.25	0.95	FALSE	TRUE	FALSE	TRUE	FALSE
241	241	25-0-75_lmh	50%	25-0-75_lmh	all_low	completeRange-5-49	8.18	0.26	0.47	9.81	0.37	FALSE	TRUE	FALSE	TRUE	FALSE
242	242	25-0-75_lmh	50%	25-0-75_lmh	all_low	extreme-optimal-25-29	10.29	0.33	0	9.19	1.14	FALSE	TRUE	FALSE	TRUE	FALSE
243	243	25-0-75_lmh	50%	25-0-75_lmh	all_low	largerRange-15-39	10.09	0.29	0.34	9.39	0.69	FALSE	TRUE	FALSE	TRUE	FALSE
244	244	25-0-75_lmh	50%	25-0-75_lmh	all_low	overExpl-skewed-10-29	2.22	0.14	0	12.02	0.01	FALSE	TRUE	FALSE	TRUE	FALSE
245	245	25-0-75_lmh	50%	25-0-75_lmh	all_low	underExpl-skewed-25-44	25.85	0.24	4.37	2.73	2.04	FALSE	TRUE	FALSE	FALSE	FALSE
246	246	25-0-75_lmh	50%	25-0-75_lmh	all_low	weak-optimal-20-34	10.3	0.31	0.14	9.34	0.86	FALSE	TRUE	FALSE	TRUE	FALSE
247	247	25-0-75_lmh	50%	25-0-75_lmh	all_medium	completeRange-5-49	8.95	0.25	0.56	9.62	0.4	FALSE	TRUE	FALSE	TRUE	FALSE
248	248	25-0-75_lmh	50%	25-0-75_lmh	all_medium	extreme-optimal-25-29	10.63	0.33	0	9.09	1.17	FALSE	TRUE	FALSE	TRUE	FALSE
249	249	25-0-75_lmh	50%	25-0-75_lmh	all_medium	largerRange-15-39	10.2	0.28	0.39	9.33	0.71	FALSE	TRUE	FALSE	TRUE	FALSE
250	250	25-0-75_lmh	50%	25-0-75_lmh	all_medium	overExpl-skewed-10-29	2.3	0.13	0	12.02	0.01	FALSE	TRUE	FALSE	TRUE	FALSE
251	251	25-0-75_lmh	50%	25-0-75_lmh	all_medium	underExpl-skewed-25-44	25.85	0.22	4.33	2.69	2.1	FALSE	TRUE	FALSE	FALSE	FALSE
252	252	25-0-75_lmh	50%	25-0-75_lmh	all_medium	weak-optimal-20-34	10.37	0.31	0.19	9.3	0.87	FALSE	TRUE	FALSE	TRUE	FALSE
253	253	25-0-75_lmh	50%	50-0-50_lmh	25-0-75_lmh	completeRange-5-49	9.26	0.23	0.63	9.56	0.4	FALSE	TRUE	FALSE	TRUE	FALSE
254	254	25-0-75_lmh	50%	50-0-50_lmh	25-0-75_lmh	extreme-optimal-25-29	10.66	0.32	0	9.12	1.16	FALSE	TRUE	FALSE	TRUE	FALSE
255	255	25-0-75_lmh	50%	50-0-50_lmh	25-0-75_lmh	largerRange-15-39	10.46	0.26	0.44	9.28	0.71	FALSE	TRUE	FALSE	TRUE	FALSE
256	256	25-0-75_lmh	50%	50-0-50_lmh	25-0-75_lmh	overExpl-skewed-10-29	2.38	0.13	0	12.01	0.01	FALSE	TRUE	FALSE	TRUE	FALSE
257	257	25-0-75_lmh	50%	50-0-50_lmh	25-0-75_lmh	underExpl-skewed-25-44	25.98	0.21	4.31	2.67	2.15	FALSE	TRUE	FALSE	FALSE	FALSE
258	258	25-0-75_lmh	50%	50-0-50_lmh	25-0-75_lmh	weak-optimal-20-34	10.53	0.29	0.18	9.28	0.9	FALSE	TRUE	FALSE	TRUE	FALSE
259	259	25-0-75_lmh	50%	50-0-50_lmh	50-0-50_lmh	completeRange-5-49	8.92	0.23	0.64	9.67	0.36	FALSE	TRUE	FALSE	TRUE	FALSE
260	260	25-0-75_lmh	50%	50-0-50_lmh	50-0-50_lmh	extreme-optimal-25-29	10.31	0.32	0	9.19	1.14	FALSE	TRUE	FALSE	TRUE	FALSE
261	261	25-0-75_lmh	50%	50-0-50_lmh	50-0-50_lmh	largerRange-15-39	10.82	0.27	0.49	9.15	0.74	FALSE	TRUE	FALSE	TRUE	FALSE
262	262	25-0-75_lmh	50%	50-0-50_lmh	50-0-50_lmh	overExpl-skewed-10-29	2.35	0.14	0	11.99	0.02	FALSE	TRUE	FALSE	TRUE	FALSE
263	263	25-0-75_lmh	50%	50-0-50_lmh	50-0-50_lmh	underExpl-skewed-25-44	25.75	0.22	4.34	2.81	2.01	FALSE	TRUE	FALSE	FALSE	FALSE
264	264	25-0-75_lmh	50%	50-0-50_lmh	50-0-50_lmh	weak-optimal-20-34	10.47	0.3	0.21	9.22	0.91	FALSE	TRUE	FALSE	TRUE	FALSE
265	265	25-0-75_lmh	50%	50-0-50_lmh	75-0-25_lmh	completeRange-5-49	8.67	0.25	0.65	9.67	0.35	FALSE	TRUE	FALSE	TRUE	FALSE
266	266	25-0-75_lmh	50%	50-0-50_lmh	75-0-25_lmh	extreme-optimal-25-29	10.66	0.33	0	9.09	1.18	FALSE	TRUE	FALSE	TRUE	FALSE
267	267	25-0-75_lmh	50%	50-0-50_lmh	75-0-25_lmh	largerRange-15-39	10.64	0.28	0.49	9.18	0.72	FALSE	TRUE	FALSE	TRUE	FALSE
268	268	25-0-75_lmh	50%	50-0-50_lmh	75-0-25_lmh	overExpl-skewed-10-29	2.44	0.13	0	11.99	0.02	FALSE	TRUE	FALSE	TRUE	FALSE
269	269	25-0-75_lmh	50%	50-0-50_lmh	75-0-25_lmh	underExpl-skewed-25-44	26.02	0.22	4.48	2.75	1.93	FALSE	TRUE	FALSE	FALSE	FALSE
270	270	25-0-75_lmh	50%	50-0-50_lmh	75-0-25_lmh	weak-optimal-20-34	10.26	0.3	0.21	9.3	0.88	FALSE	TRUE	FALSE	TRUE	FALSE
271	271	25-0-75_lmh	50%	50-0-50_lmh	all_high	completeRange-5-49	9.01	0.21	0.56	9.71	0.41	FALSE	TRUE	FALSE	TRUE	FALSE
272	272	25-0-75_lmh	50%	50-0-50_lmh	all_high	extreme-optimal-25-29	10.46	0.33	0	9.14	1.14	FALSE	TRUE	FALSE	TRUE	FALSE
273	273	25-0-75_lmh	50%	50-0-50_lmh	all_high	largerRange-15-39	10.31	0.26	0.36	9.36	0.7	FALSE	TRUE	FALSE	TRUE	FALSE
274	274	25-0-75_lmh	50%	50-0-50_lmh	all_high	overExpl-skewed-10-29	2.37	0.13	0	12	0.01	FALSE	TRUE	FALSE	TRUE	FALSE
275	275	25-0-75_lmh	50%	50-0-50_lmh	all_high	underExpl-skewed-25-44	25.65	0.2	4.2	2.7	2.23	FALSE	TRUE	FALSE	FALSE	FALSE
276	276	25-0-75_lmh	50%	50-0-50_lmh	all_high	weak-optimal-20-34	10.29	0.28	0.16	9.39	0.86	FALSE	TRUE	FALSE	TRUE	FALSE
277	277	25-0-75_lmh	50%	50-0-50_lmh	all_low	completeRange-5-49	8.2	0.26	0.47	9.79	0.36	FALSE	TRUE	FALSE	TRUE	FALSE
278	278	25-0-75_lmh	50%	50-0-50_lmh	all_low	extreme-optimal-25-29	10.39	0.34	0	9.14	1.13	FALSE	TRUE	FALSE	TRUE	FALSE
279	279	25-0-75_lmh	50%	50-0-50_lmh	all_low	largerRange-15-39	9.9	0.29	0.32	9.45	0.67	FALSE	TRUE	FALSE	TRUE	FALSE
280	280	25-0-75_lmh	50%	50-0-50_lmh	all_low	overExpl-skewed-10-29	2.15	0.14	0	12.04	0.01	FALSE	TRUE	FALSE	TRUE	FALSE
281	281	25-0-75_lmh	50%	50-0-50_lmh	all_low	underExpl-skewed-25-44	25.8	0.23	4.32	2.73	2.09	FALSE	TRUE	FALSE	FALSE	FALSE
282	282	25-0-75_lmh	50%	50-0-50_lmh	all_low	weak-optimal-20-34	10.44	0.31	0.15	9.31	0.88	FALSE	TRUE	FALSE	TRUE	FALSE
283	283	25-0-75_lmh	50%	50-0-50_lmh	all_medium	completeRange-5-49	8.59	0.25	0.54	9.71	0.38	FALSE	TRUE	FALSE	TRUE	FALSE
284	284	25-0-75_lmh	50%	50-0-50_lmh	all_medium	extreme-optimal-25-29	10.28	0.32	0	9.21	1.15	FALSE	TRUE	FALSE	TRUE	FALSE
285	285	25-0-75_lmh	50%	50-0-50_lmh	all_medium	largerRange-15-39	10.05	0.27	0.35	9.43	0.68	FALSE	TRUE	FALSE	TRUE	FALSE
286	286	25-0-75_lmh	50%	50-0-50_lmh	all_medium	overExpl-skewed-10-29	2.22	0.12	0	12.05	0.01	FALSE	TRUE	FALSE	TRUE	FALSE
287	287	25-0-75_lmh	50%	50-0-50_lmh	all_medium	underExpl-skewed-25-44	25.88	0.21	4.39	2.72	2.04	FALSE	TRUE	FALSE	FALSE	FALSE
288	288	25-0-75_lmh	50%	50-0-50_lmh	all_medium	weak-optimal-20-34	10.28	0.3	0.18	9.36	0.85	FALSE	TRUE	FALSE	TRUE	FALSE
289	289	25-0-75_lmh	50%	75-0-25_lmh	25-0-75_lmh	completeRange-5-49	8.74	0.22	0.59	9.73	0.37	FALSE	TRUE	FALSE	TRUE	FALSE
290	290	25-0-75_lmh	50%	75-0-25_lmh	25-0-75_lmh	extreme-optimal-25-29	10.14	0.33	0	9.22	1.1	FALSE	TRUE	FALSE	TRUE	FALSE
291	291	25-0-75_lmh	50%	75-0-25_lmh	25-0-75_lmh	largerRange-15-39	10.17	0.26	0.4	9.36	0.71	FALSE	TRUE	FALSE	TRUE	FALSE
292	292	25-0-75_lmh	50%	75-0-25_lmh	25-0-75_lmh	overExpl-skewed-10-29	2.33	0.13	0	12.02	0.01	FALSE	TRUE	FALSE	TRUE	FALSE
293	293	25-0-75_lmh	50%	75-0-25_lmh	25-0-75_lmh	underExpl-skewed-25-44	25.6	0.21	4.21	2.81	2.14	FALSE	TRUE	FALSE	FALSE	FALSE
294	294	25-0-75_lmh	50%	75-0-25_lmh	25-0-75_lmh	weak-optimal-20-34	10.48	0.29	0.18	9.3	0.89	FALSE	TRUE	FALSE	TRUE	FALSE
295	295	25-0-75_lmh	50%	75-0-25_lmh	50-0-50_lmh	completeRange-5-49	8.9	0.23	0.63	9.68	0.37	FALSE	TRUE	FALSE	TRUE	FALSE
296	296	25-0-75_lmh	50%	75-0-25_lmh	50-0-50_lmh	extreme-optimal-25-29	10.46	0.32	0	9.15	1.16	FALSE	TRUE	FALSE	TRUE	FALSE
297	297	25-0-75_lmh	50%	75-0-25_lmh	50-0-50_lmh	largerRange-15-39	10.3	0.26	0.45	9.34	0.68	FALSE	TRUE	FALSE	TRUE	FALSE
298	298	25-0-75_lmh	50%	75-0-25_lmh	50-0-50_lmh	overExpl-skewed-10-29	2.36	0.13	0	11.99	0.01	FALSE	TRUE	FALSE	TRUE	FALSE
299	299	25-0-75_lmh	50%	75-0-25_lmh	50-0-50_lmh	underExpl-skewed-25-44	25.95	0.21	4.35	2.71	2.08	FALSE	TRUE	FALSE	FALSE	FALSE
300	300	25-0-75_lmh	50%	75-0-25_lmh	50-0-50_lmh	weak-optimal-20-34	10.56	0.29	0.2	9.27	0.9	FALSE	TRUE	FALSE	TRUE	FALSE
301	301	25-0-75_lmh	50%	75-0-25_lmh	75-0-25_lmh	completeRange-5-49	8.71	0.24	0.62	9.74	0.34	FALSE	TRUE	FALSE	TRUE	FALSE
302	302	25-0-75_lmh	50%	75-0-25_lmh	75-0-25_lmh	extreme-optimal-25-29	10.27	0.33	0	9.2	1.13	FALSE	TRUE	FALSE	TRUE	FALSE
303	303	25-0-75_lmh	50%	75-0-25_lmh	75-0-25_lmh	largerRange-15-39	10.24	0.27	0.46	9.32	0.67	FALSE	TRUE	FALSE	TRUE	FALSE
304	304	25-0-75_lmh	50%	75-0-25_lmh	75-0-25_lmh	overExpl-skewed-10-29	2.36	0.14	0	11.97	0.02	FALSE	TRUE	FALSE	TRUE	FALSE
305	305	25-0-75_lmh	50%	75-0-25_lmh	75-0-25_lmh	underExpl-skewed-25-44	25.84	0.23	4.45	2.77	1.94	FALSE	TRUE	FALSE	FALSE	FALSE
306	306	25-0-75_lmh	50%	75-0-25_lmh	75-0-25_lmh	weak-optimal-20-34	10.86	0.3	0.23	9.14	0.95	FALSE	TRUE	FALSE	TRUE	FALSE
307	307	25-0-75_lmh	50%	75-0-25_lmh	all_high	completeRange-5-49	8.81	0.22	0.51	9.74	0.4	FALSE	TRUE	FALSE	TRUE	FALSE
308	308	25-0-75_lmh	50%	75-0-25_lmh	all_high	extreme-optimal-25-29	10.34	0.33	0	9.15	1.14	FALSE	TRUE	FALSE	TRUE	FALSE
309	309	25-0-75_lmh	50%	75-0-25_lmh	all_high	largerRange-15-39	10.1	0.24	0.35	9.48	0.66	FALSE	TRUE	FALSE	TRUE	FALSE
310	310	25-0-75_lmh	50%	75-0-25_lmh	all_high	overExpl-skewed-10-29	2.29	0.12	0	12.04	0.01	FALSE	TRUE	FALSE	TRUE	FALSE
311	311	25-0-75_lmh	50%	75-0-25_lmh	all_high	underExpl-skewed-25-44	25.35	0.2	4.12	2.84	2.2	FALSE	TRUE	FALSE	FALSE	FALSE
312	312	25-0-75_lmh	50%	75-0-25_lmh	all_high	weak-optimal-20-34	10.58	0.29	0.16	9.28	0.89	FALSE	TRUE	FALSE	TRUE	FALSE
313	313	25-0-75_lmh	50%	75-0-25_lmh	all_low	completeRange-5-49	7.76	0.26	0.41	9.93	0.33	FALSE	TRUE	FALSE	TRUE	FALSE
314	314	25-0-75_lmh	50%	75-0-25_lmh	all_low	extreme-optimal-25-29	10.37	0.33	0	9.13	1.17	FALSE	TRUE	FALSE	TRUE	FALSE
315	315	25-0-75_lmh	50%	75-0-25_lmh	all_low	largerRange-15-39	9.95	0.29	0.31	9.42	0.69	FALSE	TRUE	FALSE	TRUE	FALSE
316	316	25-0-75_lmh	50%	75-0-25_lmh	all_low	overExpl-skewed-10-29	2.28	0.14	0	12.01	0.01	FALSE	TRUE	FALSE	TRUE	FALSE
317	317	25-0-75_lmh	50%	75-0-25_lmh	all_low	underExpl-skewed-25-44	25.74	0.23	4.25	2.77	2.12	FALSE	TRUE	FALSE	FALSE	FALSE
318	318	25-0-75_lmh	50%	75-0-25_lmh	all_low	weak-optimal-20-34	10.24	0.31	0.15	9.33	0.87	FALSE	TRUE	FALSE	TRUE	FALSE
319	319	25-0-75_lmh	50%	75-0-25_lmh	all_medium	completeRange-5-49	8.52	0.24	0.51	9.75	0.36	FALSE	TRUE	FALSE	TRUE	FALSE
320	320	25-0-75_lmh	50%	75-0-25_lmh	all_medium	extreme-optimal-25-29	10.1	0.32	0	9.26	1.1	FALSE	TRUE	FALSE	TRUE	FALSE
321	321	25-0-75_lmh	50%	75-0-25_lmh	all_medium	largerRange-15-39	10.1	0.27	0.39	9.37	0.71	FALSE	TRUE	FALSE	TRUE	FALSE
322	322	25-0-75_lmh	50%	75-0-25_lmh	all_medium	overExpl-skewed-10-29	2.16	0.13	0	12.05	0.01	FALSE	TRUE	FALSE	TRUE	FALSE
323	323	25-0-75_lmh	50%	75-0-25_lmh	all_medium	underExpl-skewed-25-44	25.85	0.22	4.35	2.69	2.09	FALSE	TRUE	FALSE	FALSE	FALSE
324	324	25-0-75_lmh	50%	75-0-25_lmh	all_medium	weak-optimal-20-34	10.36	0.29	0.18	9.32	0.89	FALSE	TRUE	FALSE	TRUE	FALSE
325	325	25-0-75_lmh	50%	all_high	25-0-75_lmh	completeRange-5-49	9.41	0.23	0.7	9.54	0.41	FALSE	TRUE	FALSE	TRUE	FALSE
326	326	25-0-75_lmh	50%	all_high	25-0-75_lmh	extreme-optimal-25-29	10.59	0.32	0	9.14	1.17	FALSE	TRUE	FALSE	TRUE	FALSE
327	327	25-0-75_lmh	50%	all_high	25-0-75_lmh	largerRange-15-39	10.65	0.25	0.45	9.28	0.71	FALSE	TRUE	FALSE	TRUE	FALSE
328	328	25-0-75_lmh	50%	all_high	25-0-75_lmh	overExpl-skewed-10-29	2.44	0.13	0	11.97	0.01	FALSE	TRUE	FALSE	TRUE	FALSE
329	329	25-0-75_lmh	50%	all_high	25-0-75_lmh	underExpl-skewed-25-44	26.09	0.21	4.44	2.65	2.06	FALSE	TRUE	FALSE	FALSE	FALSE
330	330	25-0-75_lmh	50%	all_high	25-0-75_lmh	weak-optimal-20-34	10.81	0.3	0.21	9.14	0.96	FALSE	TRUE	FALSE	TRUE	FALSE
331	331	25-0-75_lmh	50%	all_high	50-0-50_lmh	completeRange-5-49	9.47	0.23	0.74	9.52	0.39	FALSE	TRUE	FALSE	TRUE	FALSE
332	332	25-0-75_lmh	50%	all_high	50-0-50_lmh	extreme-optimal-25-29	10.61	0.33	0	9.1	1.15	FALSE	TRUE	FALSE	TRUE	FALSE
333	333	25-0-75_lmh	50%	all_high	50-0-50_lmh	largerRange-15-39	10.67	0.26	0.5	9.23	0.71	FALSE	TRUE	FALSE	TRUE	FALSE
334	334	25-0-75_lmh	50%	all_high	50-0-50_lmh	overExpl-skewed-10-29	2.57	0.14	0	11.93	0.02	FALSE	TRUE	FALSE	TRUE	FALSE
335	335	25-0-75_lmh	50%	all_high	50-0-50_lmh	underExpl-skewed-25-44	26.06	0.21	4.38	2.7	2.08	FALSE	TRUE	FALSE	FALSE	FALSE
336	336	25-0-75_lmh	50%	all_high	50-0-50_lmh	weak-optimal-20-34	10.74	0.3	0.22	9.17	0.93	FALSE	TRUE	FALSE	TRUE	FALSE
337	337	25-0-75_lmh	50%	all_high	75-0-25_lmh	completeRange-5-49	9.35	0.25	0.75	9.49	0.39	FALSE	TRUE	FALSE	TRUE	FALSE
338	338	25-0-75_lmh	50%	all_high	75-0-25_lmh	extreme-optimal-25-29	10.46	0.33	0	9.11	1.16	FALSE	TRUE	FALSE	TRUE	FALSE
339	339	25-0-75_lmh	50%	all_high	75-0-25_lmh	largerRange-15-39	10.68	0.27	0.5	9.19	0.72	FALSE	TRUE	FALSE	TRUE	FALSE
340	340	25-0-75_lmh	50%	all_high	75-0-25_lmh	overExpl-skewed-10-29	2.42	0.14	0	11.96	0.02	FALSE	TRUE	FALSE	TRUE	FALSE
341	341	25-0-75_lmh	50%	all_high	75-0-25_lmh	underExpl-skewed-25-44	26.19	0.23	4.5	2.7	1.94	FALSE	TRUE	FALSE	FALSE	FALSE
342	342	25-0-75_lmh	50%	all_high	75-0-25_lmh	weak-optimal-20-34	10.63	0.3	0.22	9.2	0.92	FALSE	TRUE	FALSE	TRUE	FALSE
343	343	25-0-75_lmh	50%	all_high	all_high	completeRange-5-49	9.45	0.24	0.65	9.54	0.43	FALSE	TRUE	FALSE	TRUE	FALSE
344	344	25-0-75_lmh	50%	all_high	all_high	extreme-optimal-25-29	10.55	0.33	0	9.11	1.17	FALSE	TRUE	FALSE	TRUE	FALSE
345	345	25-0-75_lmh	50%	all_high	all_high	largerRange-15-39	10.78	0.25	0.42	9.25	0.73	FALSE	TRUE	FALSE	TRUE	FALSE
346	346	25-0-75_lmh	50%	all_high	all_high	overExpl-skewed-10-29	2.4	0.13	0	11.99	0.01	FALSE	TRUE	FALSE	TRUE	FALSE
347	347	25-0-75_lmh	50%	all_high	all_high	underExpl-skewed-25-44	25.98	0.21	4.29	2.66	2.18	FALSE	TRUE	FALSE	FALSE	FALSE
348	348	25-0-75_lmh	50%	all_high	all_high	weak-optimal-20-34	10.6	0.29	0.17	9.27	0.91	FALSE	TRUE	FALSE	TRUE	FALSE
349	349	25-0-75_lmh	50%	all_high	all_low	completeRange-5-49	8.53	0.27	0.51	9.7	0.38	FALSE	TRUE	FALSE	TRUE	FALSE
350	350	25-0-75_lmh	50%	all_high	all_low	extreme-optimal-25-29	10.44	0.33	0	9.16	1.13	FALSE	TRUE	FALSE	TRUE	FALSE
351	351	25-0-75_lmh	50%	all_high	all_low	largerRange-15-39	10.23	0.29	0.35	9.36	0.7	FALSE	TRUE	FALSE	TRUE	FALSE
352	352	25-0-75_lmh	50%	all_high	all_low	overExpl-skewed-10-29	2.39	0.15	0	11.94	0.01	FALSE	TRUE	FALSE	TRUE	FALSE
353	353	25-0-75_lmh	50%	all_high	all_low	underExpl-skewed-25-44	25.97	0.24	4.38	2.69	2.06	FALSE	TRUE	FALSE	FALSE	FALSE
354	354	25-0-75_lmh	50%	all_high	all_low	weak-optimal-20-34	10.55	0.31	0.15	9.28	0.9	FALSE	TRUE	FALSE	TRUE	FALSE
355	355	25-0-75_lmh	50%	all_high	all_medium	completeRange-5-49	8.95	0.24	0.58	9.66	0.4	FALSE	TRUE	FALSE	TRUE	FALSE
356	356	25-0-75_lmh	50%	all_high	all_medium	extreme-optimal-25-29	10.49	0.32	0	9.16	1.15	FALSE	TRUE	FALSE	TRUE	FALSE
357	357	25-0-75_lmh	50%	all_high	all_medium	largerRange-15-39	10.59	0.28	0.39	9.28	0.71	FALSE	TRUE	FALSE	TRUE	FALSE
358	358	25-0-75_lmh	50%	all_high	all_medium	overExpl-skewed-10-29	2.43	0.13	0	11.98	0.01	FALSE	TRUE	FALSE	TRUE	FALSE
359	359	25-0-75_lmh	50%	all_high	all_medium	underExpl-skewed-25-44	25.89	0.22	4.42	2.69	2.04	FALSE	TRUE	FALSE	FALSE	FALSE
360	360	25-0-75_lmh	50%	all_high	all_medium	weak-optimal-20-34	10.6	0.3	0.18	9.24	0.92	FALSE	TRUE	FALSE	TRUE	FALSE
361	361	25-0-75_lmh	50%	all_low	25-0-75_lmh	completeRange-5-49	8.51	0.22	0.53	9.8	0.36	FALSE	TRUE	FALSE	TRUE	FALSE
362	362	25-0-75_lmh	50%	all_low	25-0-75_lmh	extreme-optimal-25-29	10.39	0.33	0	9.15	1.16	FALSE	TRUE	FALSE	TRUE	FALSE
363	363	25-0-75_lmh	50%	all_low	25-0-75_lmh	largerRange-15-39	10.26	0.25	0.43	9.37	0.69	FALSE	TRUE	FALSE	TRUE	FALSE
364	364	25-0-75_lmh	50%	all_low	25-0-75_lmh	overExpl-skewed-10-29	2.27	0.12	0	12.05	0.01	FALSE	TRUE	FALSE	TRUE	FALSE
365	365	25-0-75_lmh	50%	all_low	25-0-75_lmh	underExpl-skewed-25-44	25.56	0.2	4.21	2.79	2.16	FALSE	TRUE	FALSE	FALSE	FALSE
366	366	25-0-75_lmh	50%	all_low	25-0-75_lmh	weak-optimal-20-34	10.32	0.29	0.17	9.34	0.87	FALSE	TRUE	FALSE	TRUE	FALSE
367	367	25-0-75_lmh	50%	all_low	50-0-50_lmh	completeRange-5-49	8.75	0.23	0.63	9.69	0.38	FALSE	TRUE	FALSE	TRUE	FALSE
368	368	25-0-75_lmh	50%	all_low	50-0-50_lmh	extreme-optimal-25-29	10.23	0.32	0	9.22	1.12	FALSE	TRUE	FALSE	TRUE	FALSE
369	369	25-0-75_lmh	50%	all_low	50-0-50_lmh	largerRange-15-39	10.55	0.27	0.48	9.23	0.7	FALSE	TRUE	FALSE	TRUE	FALSE
370	370	25-0-75_lmh	50%	all_low	50-0-50_lmh	overExpl-skewed-10-29	2.31	0.14	0	11.97	0.02	FALSE	TRUE	FALSE	TRUE	FALSE
371	371	25-0-75_lmh	50%	all_low	50-0-50_lmh	underExpl-skewed-25-44	25.56	0.22	4.28	2.88	2	FALSE	TRUE	FALSE	FALSE	FALSE
372	372	25-0-75_lmh	50%	all_low	50-0-50_lmh	weak-optimal-20-34	10.21	0.3	0.21	9.33	0.86	FALSE	TRUE	FALSE	TRUE	FALSE
373	373	25-0-75_lmh	50%	all_low	75-0-25_lmh	completeRange-5-49	8.78	0.24	0.63	9.68	0.36	FALSE	TRUE	FALSE	TRUE	FALSE
374	374	25-0-75_lmh	50%	all_low	75-0-25_lmh	extreme-optimal-25-29	10.3	0.33	0	9.21	1.11	FALSE	TRUE	FALSE	TRUE	FALSE
375	375	25-0-75_lmh	50%	all_low	75-0-25_lmh	largerRange-15-39	10.3	0.28	0.48	9.27	0.67	FALSE	TRUE	FALSE	TRUE	FALSE
376	376	25-0-75_lmh	50%	all_low	75-0-25_lmh	overExpl-skewed-10-29	2.26	0.13	0	12.02	0.01	FALSE	TRUE	FALSE	TRUE	FALSE
377	377	25-0-75_lmh	50%	all_low	75-0-25_lmh	underExpl-skewed-25-44	25.71	0.23	4.35	2.87	1.95	FALSE	TRUE	FALSE	FALSE	FALSE
378	378	25-0-75_lmh	50%	all_low	75-0-25_lmh	weak-optimal-20-34	10.44	0.31	0.21	9.23	0.91	FALSE	TRUE	FALSE	TRUE	FALSE
379	379	25-0-75_lmh	50%	all_low	all_high	completeRange-5-49	8.55	0.2	0.47	9.88	0.36	FALSE	TRUE	FALSE	TRUE	FALSE
380	380	25-0-75_lmh	50%	all_low	all_high	extreme-optimal-25-29	10.43	0.33	0	9.16	1.12	FALSE	TRUE	FALSE	TRUE	FALSE
381	381	25-0-75_lmh	50%	all_low	all_high	largerRange-15-39	10.16	0.25	0.33	9.45	0.7	FALSE	TRUE	FALSE	TRUE	FALSE
382	382	25-0-75_lmh	50%	all_low	all_high	overExpl-skewed-10-29	2.16	0.12	0	12.06	0.01	FALSE	TRUE	FALSE	TRUE	FALSE
383	383	25-0-75_lmh	50%	all_low	all_high	underExpl-skewed-25-44	25.37	0.2	4.14	2.8	2.22	FALSE	TRUE	FALSE	FALSE	FALSE
384	384	25-0-75_lmh	50%	all_low	all_high	weak-optimal-20-34	10.27	0.28	0.14	9.45	0.83	FALSE	TRUE	FALSE	TRUE	FALSE
385	385	25-0-75_lmh	50%	all_low	all_low	completeRange-5-49	8.16	0.26	0.45	9.85	0.34	FALSE	TRUE	FALSE	TRUE	FALSE
386	386	25-0-75_lmh	50%	all_low	all_low	extreme-optimal-25-29	10.49	0.33	0	9.14	1.16	FALSE	TRUE	FALSE	TRUE	FALSE
387	387	25-0-75_lmh	50%	all_low	all_low	largerRange-15-39	9.96	0.29	0.3	9.44	0.68	FALSE	TRUE	FALSE	TRUE	FALSE
388	388	25-0-75_lmh	50%	all_low	all_low	overExpl-skewed-10-29	2.28	0.14	0	11.98	0.01	FALSE	TRUE	FALSE	TRUE	FALSE
389	389	25-0-75_lmh	50%	all_low	all_low	underExpl-skewed-25-44	25.51	0.24	4.21	2.83	2.1	FALSE	TRUE	FALSE	FALSE	FALSE
390	390	25-0-75_lmh	50%	all_low	all_low	weak-optimal-20-34	10.2	0.31	0.13	9.37	0.87	FALSE	TRUE	FALSE	TRUE	FALSE
391	391	25-0-75_lmh	50%	all_low	all_medium	completeRange-5-49	8.3	0.24	0.48	9.84	0.37	FALSE	TRUE	FALSE	TRUE	FALSE
392	392	25-0-75_lmh	50%	all_low	all_medium	extreme-optimal-25-29	10.36	0.33	0	9.17	1.13	FALSE	TRUE	FALSE	TRUE	FALSE
393	393	25-0-75_lmh	50%	all_low	all_medium	largerRange-15-39	9.84	0.27	0.36	9.44	0.68	FALSE	TRUE	FALSE	TRUE	FALSE
394	394	25-0-75_lmh	50%	all_low	all_medium	overExpl-skewed-10-29	2.05	0.12	0	12.11	0.01	FALSE	TRUE	FALSE	TRUE	FALSE
395	395	25-0-75_lmh	50%	all_low	all_medium	underExpl-skewed-25-44	25.57	0.22	4.26	2.75	2.14	FALSE	TRUE	FALSE	FALSE	FALSE
396	396	25-0-75_lmh	50%	all_low	all_medium	weak-optimal-20-34	10.43	0.3	0.17	9.32	0.87	FALSE	TRUE	FALSE	TRUE	FALSE
397	397	25-0-75_lmh	50%	all_medium	25-0-75_lmh	completeRange-5-49	8.98	0.22	0.58	9.69	0.4	FALSE	TRUE	FALSE	TRUE	FALSE
398	398	25-0-75_lmh	50%	all_medium	25-0-75_lmh	extreme-optimal-25-29	10.73	0.33	0	9.07	1.18	FALSE	TRUE	FALSE	TRUE	FALSE
399	399	25-0-75_lmh	50%	all_medium	25-0-75_lmh	largerRange-15-39	10.43	0.25	0.4	9.34	0.72	FALSE	TRUE	FALSE	TRUE	FALSE
400	400	25-0-75_lmh	50%	all_medium	25-0-75_lmh	overExpl-skewed-10-29	2.28	0.12	0	12.05	0.01	FALSE	TRUE	FALSE	TRUE	FALSE
401	401	25-0-75_lmh	50%	all_medium	25-0-75_lmh	underExpl-skewed-25-44	25.83	0.21	4.25	2.74	2.15	FALSE	TRUE	FALSE	FALSE	FALSE
402	402	25-0-75_lmh	50%	all_medium	25-0-75_lmh	weak-optimal-20-34	10.65	0.29	0.18	9.23	0.91	FALSE	TRUE	FALSE	TRUE	FALSE
403	403	25-0-75_lmh	50%	all_medium	50-0-50_lmh	completeRange-5-49	8.92	0.23	0.65	9.66	0.37	FALSE	TRUE	FALSE	TRUE	FALSE
404	404	25-0-75_lmh	50%	all_medium	50-0-50_lmh	extreme-optimal-25-29	10.57	0.32	0	9.14	1.16	FALSE	TRUE	FALSE	TRUE	FALSE
405	405	25-0-75_lmh	50%	all_medium	50-0-50_lmh	largerRange-15-39	10.34	0.26	0.43	9.32	0.69	FALSE	TRUE	FALSE	TRUE	FALSE
406	406	25-0-75_lmh	50%	all_medium	50-0-50_lmh	overExpl-skewed-10-29	2.35	0.13	0	12.01	0.02	FALSE	TRUE	FALSE	TRUE	FALSE
407	407	25-0-75_lmh	50%	all_medium	50-0-50_lmh	underExpl-skewed-25-44	25.77	0.22	4.34	2.81	2.01	FALSE	TRUE	FALSE	FALSE	FALSE
408	408	25-0-75_lmh	50%	all_medium	50-0-50_lmh	weak-optimal-20-34	10.78	0.29	0.2	9.17	0.97	FALSE	TRUE	FALSE	TRUE	FALSE
409	409	25-0-75_lmh	50%	all_medium	75-0-25_lmh	completeRange-5-49	8.81	0.23	0.67	9.7	0.35	FALSE	TRUE	FALSE	TRUE	FALSE
410	410	25-0-75_lmh	50%	all_medium	75-0-25_lmh	extreme-optimal-25-29	10.49	0.33	0	9.11	1.17	FALSE	TRUE	FALSE	TRUE	FALSE
411	411	25-0-75_lmh	50%	all_medium	75-0-25_lmh	largerRange-15-39	10.3	0.28	0.47	9.28	0.69	FALSE	TRUE	FALSE	TRUE	FALSE
412	412	25-0-75_lmh	50%	all_medium	75-0-25_lmh	overExpl-skewed-10-29	2.38	0.14	0	11.98	0.01	FALSE	TRUE	FALSE	TRUE	FALSE
413	413	25-0-75_lmh	50%	all_medium	75-0-25_lmh	underExpl-skewed-25-44	25.89	0.23	4.42	2.81	1.93	FALSE	TRUE	FALSE	FALSE	FALSE
414	414	25-0-75_lmh	50%	all_medium	75-0-25_lmh	weak-optimal-20-34	10.53	0.3	0.21	9.21	0.93	FALSE	TRUE	FALSE	TRUE	FALSE
415	415	25-0-75_lmh	50%	all_medium	all_high	completeRange-5-49	8.62	0.22	0.53	9.78	0.39	FALSE	TRUE	FALSE	TRUE	FALSE
416	416	25-0-75_lmh	50%	all_medium	all_high	extreme-optimal-25-29	10.52	0.32	0	9.18	1.13	FALSE	TRUE	FALSE	TRUE	FALSE
417	417	25-0-75_lmh	50%	all_medium	all_high	largerRange-15-39	10.4	0.25	0.35	9.39	0.72	FALSE	TRUE	FALSE	TRUE	FALSE
418	418	25-0-75_lmh	50%	all_medium	all_high	overExpl-skewed-10-29	2.23	0.12	0	12.04	0.01	FALSE	TRUE	FALSE	TRUE	FALSE
419	419	25-0-75_lmh	50%	all_medium	all_high	underExpl-skewed-25-44	25.45	0.2	4.09	2.79	2.27	FALSE	TRUE	FALSE	FALSE	FALSE
420	420	25-0-75_lmh	50%	all_medium	all_high	weak-optimal-20-34	10.45	0.28	0.15	9.35	0.88	FALSE	TRUE	FALSE	TRUE	FALSE
421	421	25-0-75_lmh	50%	all_medium	all_low	completeRange-5-49	8.09	0.26	0.48	9.84	0.33	FALSE	TRUE	FALSE	TRUE	FALSE
422	422	25-0-75_lmh	50%	all_medium	all_low	extreme-optimal-25-29	10.63	0.33	0	9.1	1.18	FALSE	TRUE	FALSE	TRUE	FALSE
423	423	25-0-75_lmh	50%	all_medium	all_low	largerRange-15-39	9.88	0.28	0.31	9.5	0.66	FALSE	TRUE	FALSE	TRUE	FALSE
424	424	25-0-75_lmh	50%	all_medium	all_low	overExpl-skewed-10-29	2.15	0.13	0	12.06	0.01	FALSE	TRUE	FALSE	TRUE	FALSE
425	425	25-0-75_lmh	50%	all_medium	all_low	underExpl-skewed-25-44	25.78	0.24	4.27	2.75	2.1	FALSE	TRUE	FALSE	FALSE	FALSE
426	426	25-0-75_lmh	50%	all_medium	all_low	weak-optimal-20-34	10.59	0.31	0.15	9.28	0.9	FALSE	TRUE	FALSE	TRUE	FALSE
427	427	25-0-75_lmh	50%	all_medium	all_medium	completeRange-5-49	8.58	0.25	0.51	9.73	0.38	FALSE	TRUE	FALSE	TRUE	FALSE
428	428	25-0-75_lmh	50%	all_medium	all_medium	extreme-optimal-25-29	10.51	0.33	0	9.16	1.14	FALSE	TRUE	FALSE	TRUE	FALSE
429	429	25-0-75_lmh	50%	all_medium	all_medium	largerRange-15-39	10.29	0.27	0.38	9.33	0.72	FALSE	TRUE	FALSE	TRUE	FALSE
430	430	25-0-75_lmh	50%	all_medium	all_medium	overExpl-skewed-10-29	2.29	0.14	0	12	0.01	FALSE	TRUE	FALSE	TRUE	FALSE
431	431	25-0-75_lmh	50%	all_medium	all_medium	underExpl-skewed-25-44	26.36	0.21	4.47	2.52	2.12	FALSE	TRUE	FALSE	FALSE	FALSE
432	432	25-0-75_lmh	50%	all_medium	all_medium	weak-optimal-20-34	10.48	0.3	0.18	9.29	0.88	FALSE	TRUE	FALSE	TRUE	FALSE
433	433	25-0-75_lmh	75%	25-0-75_lmh	25-0-75_lmh	completeRange-5-49	15.97	0.3	1.44	7.49	0.81	FALSE	TRUE	FALSE	FALSE	FALSE
434	434	25-0-75_lmh	75%	25-0-75_lmh	25-0-75_lmh	extreme-optimal-25-29	21.69	0.23	0	5.31	3.69	FALSE	TRUE	FALSE	FALSE	FALSE
435	435	25-0-75_lmh	75%	25-0-75_lmh	25-0-75_lmh	largerRange-15-39	18.77	0.27	1.17	6.58	1.6	FALSE	TRUE	FALSE	FALSE	FALSE
436	436	25-0-75_lmh	75%	25-0-75_lmh	25-0-75_lmh	overExpl-skewed-10-29	8.42	0.27	0	10.26	0.11	FALSE	TRUE	FALSE	TRUE	FALSE
437	437	25-0-75_lmh	75%	25-0-75_lmh	25-0-75_lmh	underExpl-skewed-25-44	30.61	0.18	5.92	1.01	2.08	FALSE	TRUE	FALSE	FALSE	FALSE
438	438	25-0-75_lmh	75%	25-0-75_lmh	25-0-75_lmh	weak-optimal-20-34	20.33	0.24	0.66	6.13	2.36	FALSE	TRUE	FALSE	FALSE	FALSE
439	439	25-0-75_lmh	75%	25-0-75_lmh	50-0-50_lmh	completeRange-5-49	16.1	0.29	1.52	7.41	0.78	FALSE	TRUE	FALSE	FALSE	FALSE
440	440	25-0-75_lmh	75%	25-0-75_lmh	50-0-50_lmh	extreme-optimal-25-29	21.74	0.23	0	5.25	3.75	FALSE	TRUE	FALSE	FALSE	FALSE
441	441	25-0-75_lmh	75%	25-0-75_lmh	50-0-50_lmh	largerRange-15-39	19.36	0.25	1.31	6.48	1.54	FALSE	TRUE	FALSE	FALSE	FALSE
442	442	25-0-75_lmh	75%	25-0-75_lmh	50-0-50_lmh	overExpl-skewed-10-29	8.49	0.26	0	10.27	0.13	FALSE	TRUE	FALSE	TRUE	FALSE
443	443	25-0-75_lmh	75%	25-0-75_lmh	50-0-50_lmh	underExpl-skewed-25-44	30.68	0.16	5.89	1.04	2.07	FALSE	TRUE	FALSE	FALSE	FALSE
444	444	25-0-75_lmh	75%	25-0-75_lmh	50-0-50_lmh	weak-optimal-20-34	20.32	0.24	0.71	6.15	2.29	FALSE	TRUE	FALSE	FALSE	FALSE
445	445	25-0-75_lmh	75%	25-0-75_lmh	75-0-25_lmh	completeRange-5-49	16.11	0.29	1.62	7.36	0.74	FALSE	TRUE	FALSE	FALSE	FALSE
446	446	25-0-75_lmh	75%	25-0-75_lmh	75-0-25_lmh	extreme-optimal-25-29	21.65	0.24	0	5.32	3.68	FALSE	TRUE	FALSE	FALSE	FALSE
447	447	25-0-75_lmh	75%	25-0-75_lmh	75-0-25_lmh	largerRange-15-39	19.09	0.25	1.34	6.5	1.5	FALSE	TRUE	FALSE	FALSE	FALSE
448	448	25-0-75_lmh	75%	25-0-75_lmh	75-0-25_lmh	overExpl-skewed-10-29	8.55	0.27	0	10.21	0.15	FALSE	TRUE	FALSE	TRUE	FALSE
449	449	25-0-75_lmh	75%	25-0-75_lmh	75-0-25_lmh	underExpl-skewed-25-44	30.8	0.15	5.89	1.04	2.07	FALSE	TRUE	FALSE	FALSE	FALSE
450	450	25-0-75_lmh	75%	25-0-75_lmh	75-0-25_lmh	weak-optimal-20-34	20.51	0.24	0.75	6.03	2.36	FALSE	TRUE	FALSE	FALSE	FALSE
451	451	25-0-75_lmh	75%	25-0-75_lmh	all_high	completeRange-5-49	16.04	0.31	1.45	7.46	0.81	FALSE	TRUE	FALSE	FALSE	FALSE
452	452	25-0-75_lmh	75%	25-0-75_lmh	all_high	extreme-optimal-25-29	21.75	0.23	0	5.28	3.72	FALSE	TRUE	FALSE	FALSE	FALSE
453	453	25-0-75_lmh	75%	25-0-75_lmh	all_high	largerRange-15-39	18.78	0.26	1.12	6.64	1.63	FALSE	TRUE	FALSE	FALSE	FALSE
454	454	25-0-75_lmh	75%	25-0-75_lmh	all_high	overExpl-skewed-10-29	8.61	0.28	0	10.26	0.09	FALSE	TRUE	FALSE	TRUE	FALSE
455	455	25-0-75_lmh	75%	25-0-75_lmh	all_high	underExpl-skewed-25-44	30.26	0.21	5.78	1.04	2.18	FALSE	TRUE	FALSE	FALSE	FALSE
456	456	25-0-75_lmh	75%	25-0-75_lmh	all_high	weak-optimal-20-34	20.32	0.25	0.52	6.12	2.49	FALSE	TRUE	FALSE	FALSE	FALSE
457	457	25-0-75_lmh	75%	25-0-75_lmh	all_low	completeRange-5-49	15.74	0.3	1.37	7.45	0.81	FALSE	TRUE	FALSE	FALSE	FALSE
458	458	25-0-75_lmh	75%	25-0-75_lmh	all_low	extreme-optimal-25-29	21.8	0.24	0	5.23	3.77	FALSE	TRUE	FALSE	FALSE	FALSE
459	459	25-0-75_lmh	75%	25-0-75_lmh	all_low	largerRange-15-39	19.11	0.26	1.14	6.56	1.57	FALSE	TRUE	FALSE	FALSE	FALSE
460	460	25-0-75_lmh	75%	25-0-75_lmh	all_low	overExpl-skewed-10-29	8.32	0.27	0	10.3	0.09	FALSE	TRUE	FALSE	TRUE	FALSE
461	461	25-0-75_lmh	75%	25-0-75_lmh	all_low	underExpl-skewed-25-44	30.71	0.14	6.01	1	1.98	FALSE	TRUE	FALSE	FALSE	FALSE
462	462	25-0-75_lmh	75%	25-0-75_lmh	all_low	weak-optimal-20-34	20.5	0.24	0.67	6.03	2.41	FALSE	TRUE	FALSE	FALSE	FALSE
463	463	25-0-75_lmh	75%	25-0-75_lmh	all_medium	completeRange-5-49	15.91	0.29	1.37	7.46	0.88	FALSE	TRUE	FALSE	FALSE	FALSE
464	464	25-0-75_lmh	75%	25-0-75_lmh	all_medium	extreme-optimal-25-29	21.63	0.24	0	5.31	3.69	FALSE	TRUE	FALSE	FALSE	FALSE
465	465	25-0-75_lmh	75%	25-0-75_lmh	all_medium	largerRange-15-39	19.18	0.25	1.16	6.49	1.67	FALSE	TRUE	FALSE	FALSE	FALSE
466	466	25-0-75_lmh	75%	25-0-75_lmh	all_medium	overExpl-skewed-10-29	8.38	0.27	0	10.3	0.09	FALSE	TRUE	FALSE	TRUE	FALSE
467	467	25-0-75_lmh	75%	25-0-75_lmh	all_medium	underExpl-skewed-25-44	30.62	0.15	5.97	0.93	2.1	FALSE	TRUE	FALSE	FALSE	FALSE
468	468	25-0-75_lmh	75%	25-0-75_lmh	all_medium	weak-optimal-20-34	20.46	0.24	0.66	6.05	2.43	FALSE	TRUE	FALSE	FALSE	FALSE
469	469	25-0-75_lmh	75%	50-0-50_lmh	25-0-75_lmh	completeRange-5-49	15.53	0.27	1.38	7.66	0.72	FALSE	TRUE	FALSE	FALSE	FALSE
470	470	25-0-75_lmh	75%	50-0-50_lmh	25-0-75_lmh	extreme-optimal-25-29	21.55	0.24	0	5.32	3.68	FALSE	TRUE	FALSE	FALSE	FALSE
471	471	25-0-75_lmh	75%	50-0-50_lmh	25-0-75_lmh	largerRange-15-39	18.58	0.25	1.11	6.72	1.52	FALSE	TRUE	FALSE	FALSE	FALSE
472	472	25-0-75_lmh	75%	50-0-50_lmh	25-0-75_lmh	overExpl-skewed-10-29	8.17	0.25	0	10.34	0.11	FALSE	TRUE	FALSE	TRUE	FALSE
473	473	25-0-75_lmh	75%	50-0-50_lmh	25-0-75_lmh	underExpl-skewed-25-44	30.32	0.14	5.76	1.05	2.19	FALSE	TRUE	FALSE	FALSE	FALSE
474	474	25-0-75_lmh	75%	50-0-50_lmh	25-0-75_lmh	weak-optimal-20-34	20.03	0.23	0.61	6.24	2.34	FALSE	TRUE	FALSE	FALSE	FALSE
475	475	25-0-75_lmh	75%	50-0-50_lmh	50-0-50_lmh	completeRange-5-49	15.72	0.26	1.44	7.5	0.79	FALSE	TRUE	FALSE	FALSE	FALSE
476	476	25-0-75_lmh	75%	50-0-50_lmh	50-0-50_lmh	extreme-optimal-25-29	21.72	0.23	0	5.3	3.7	FALSE	TRUE	FALSE	FALSE	FALSE
477	477	25-0-75_lmh	75%	50-0-50_lmh	50-0-50_lmh	largerRange-15-39	18.82	0.24	1.24	6.62	1.49	FALSE	TRUE	FALSE	FALSE	FALSE
478	478	25-0-75_lmh	75%	50-0-50_lmh	50-0-50_lmh	overExpl-skewed-10-29	8.18	0.26	0	10.29	0.13	FALSE	TRUE	FALSE	TRUE	FALSE
479	479	25-0-75_lmh	75%	50-0-50_lmh	50-0-50_lmh	underExpl-skewed-25-44	30.56	0.13	5.82	1.03	2.15	FALSE	TRUE	FALSE	FALSE	FALSE
480	480	25-0-75_lmh	75%	50-0-50_lmh	50-0-50_lmh	weak-optimal-20-34	20.27	0.24	0.68	6.16	2.3	FALSE	TRUE	FALSE	FALSE	FALSE
481	481	25-0-75_lmh	75%	50-0-50_lmh	75-0-25_lmh	completeRange-5-49	15.69	0.27	1.47	7.5	0.73	FALSE	TRUE	FALSE	FALSE	FALSE
482	482	25-0-75_lmh	75%	50-0-50_lmh	75-0-25_lmh	extreme-optimal-25-29	21.85	0.23	0	5.28	3.72	FALSE	TRUE	FALSE	FALSE	FALSE
483	483	25-0-75_lmh	75%	50-0-50_lmh	75-0-25_lmh	largerRange-15-39	19.22	0.24	1.31	6.46	1.53	FALSE	TRUE	FALSE	FALSE	FALSE
484	484	25-0-75_lmh	75%	50-0-50_lmh	75-0-25_lmh	overExpl-skewed-10-29	8.31	0.26	0	10.28	0.12	FALSE	TRUE	FALSE	TRUE	FALSE
485	485	25-0-75_lmh	75%	50-0-50_lmh	75-0-25_lmh	underExpl-skewed-25-44	30.69	0.13	5.8	1.07	2.13	FALSE	TRUE	FALSE	FALSE	FALSE
486	486	25-0-75_lmh	75%	50-0-50_lmh	75-0-25_lmh	weak-optimal-20-34	20.14	0.24	0.7	6.2	2.26	FALSE	TRUE	FALSE	FALSE	FALSE
487	487	25-0-75_lmh	75%	50-0-50_lmh	all_high	completeRange-5-49	15.14	0.27	1.17	7.79	0.79	FALSE	TRUE	FALSE	FALSE	FALSE
488	488	25-0-75_lmh	75%	50-0-50_lmh	all_high	extreme-optimal-25-29	21.59	0.23	0	5.35	3.65	FALSE	TRUE	FALSE	FALSE	FALSE
489	489	25-0-75_lmh	75%	50-0-50_lmh	all_high	largerRange-15-39	18.46	0.24	0.96	6.79	1.64	FALSE	TRUE	FALSE	FALSE	FALSE
490	490	25-0-75_lmh	75%	50-0-50_lmh	all_high	overExpl-skewed-10-29	8.43	0.25	0	10.3	0.08	FALSE	TRUE	FALSE	TRUE	FALSE
491	491	25-0-75_lmh	75%	50-0-50_lmh	all_high	underExpl-skewed-25-44	30.13	0.16	5.73	1.07	2.21	FALSE	TRUE	FALSE	FALSE	FALSE
492	492	25-0-75_lmh	75%	50-0-50_lmh	all_high	weak-optimal-20-34	20.1	0.23	0.52	6.25	2.4	FALSE	TRUE	FALSE	FALSE	FALSE
493	493	25-0-75_lmh	75%	50-0-50_lmh	all_low	completeRange-5-49	15.21	0.28	1.23	7.61	0.82	FALSE	TRUE	FALSE	FALSE	FALSE
494	494	25-0-75_lmh	75%	50-0-50_lmh	all_low	extreme-optimal-25-29	21.82	0.23	0	5.25	3.75	FALSE	TRUE	FALSE	FALSE	FALSE
495	495	25-0-75_lmh	75%	50-0-50_lmh	all_low	largerRange-15-39	18.63	0.25	1.08	6.67	1.58	FALSE	TRUE	FALSE	FALSE	FALSE
496	496	25-0-75_lmh	75%	50-0-50_lmh	all_low	overExpl-skewed-10-29	8.25	0.27	0	10.28	0.09	FALSE	TRUE	FALSE	TRUE	FALSE
497	497	25-0-75_lmh	75%	50-0-50_lmh	all_low	underExpl-skewed-25-44	30.6	0.12	5.92	1.02	2.05	FALSE	TRUE	FALSE	FALSE	FALSE
498	498	25-0-75_lmh	75%	50-0-50_lmh	all_low	weak-optimal-20-34	20.42	0.24	0.64	6.07	2.4	FALSE	TRUE	FALSE	FALSE	FALSE
499	499	25-0-75_lmh	75%	50-0-50_lmh	all_medium	completeRange-5-49	15.52	0.26	1.25	7.62	0.82	FALSE	TRUE	FALSE	FALSE	FALSE
500	500	25-0-75_lmh	75%	50-0-50_lmh	all_medium	extreme-optimal-25-29	21.66	0.23	0	5.3	3.7	FALSE	TRUE	FALSE	FALSE	FALSE
501	501	25-0-75_lmh	75%	50-0-50_lmh	all_medium	largerRange-15-39	18.74	0.24	1.04	6.71	1.59	FALSE	TRUE	FALSE	FALSE	FALSE
502	502	25-0-75_lmh	75%	50-0-50_lmh	all_medium	overExpl-skewed-10-29	8.36	0.25	0	10.28	0.1	FALSE	TRUE	FALSE	TRUE	FALSE
503	503	25-0-75_lmh	75%	50-0-50_lmh	all_medium	underExpl-skewed-25-44	30.44	0.12	5.89	0.99	2.12	FALSE	TRUE	FALSE	FALSE	FALSE
504	504	25-0-75_lmh	75%	50-0-50_lmh	all_medium	weak-optimal-20-34	20.29	0.24	0.62	6.15	2.37	FALSE	TRUE	FALSE	FALSE	FALSE
505	505	25-0-75_lmh	75%	75-0-25_lmh	25-0-75_lmh	completeRange-5-49	14.96	0.24	1.19	7.82	0.74	FALSE	TRUE	FALSE	FALSE	FALSE
506	506	25-0-75_lmh	75%	75-0-25_lmh	25-0-75_lmh	extreme-optimal-25-29	21.69	0.22	0	5.33	3.67	FALSE	TRUE	FALSE	FALSE	FALSE
507	507	25-0-75_lmh	75%	75-0-25_lmh	25-0-75_lmh	largerRange-15-39	18.58	0.23	1.01	6.83	1.51	FALSE	TRUE	FALSE	FALSE	FALSE
508	508	25-0-75_lmh	75%	75-0-25_lmh	25-0-75_lmh	overExpl-skewed-10-29	8.13	0.24	0	10.33	0.09	FALSE	TRUE	FALSE	TRUE	FALSE
509	509	25-0-75_lmh	75%	75-0-25_lmh	25-0-75_lmh	underExpl-skewed-25-44	30.23	0.12	5.75	1.06	2.19	FALSE	TRUE	FALSE	FALSE	FALSE
510	510	25-0-75_lmh	75%	75-0-25_lmh	25-0-75_lmh	weak-optimal-20-34	20.05	0.23	0.58	6.33	2.25	FALSE	TRUE	FALSE	FALSE	FALSE
511	511	25-0-75_lmh	75%	75-0-25_lmh	50-0-50_lmh	completeRange-5-49	15.25	0.24	1.35	7.72	0.69	FALSE	TRUE	FALSE	FALSE	FALSE
512	512	25-0-75_lmh	75%	75-0-25_lmh	50-0-50_lmh	extreme-optimal-25-29	21.68	0.23	0	5.32	3.68	FALSE	TRUE	FALSE	FALSE	FALSE
513	513	25-0-75_lmh	75%	75-0-25_lmh	50-0-50_lmh	largerRange-15-39	18.78	0.23	1.17	6.72	1.47	FALSE	TRUE	FALSE	FALSE	FALSE
514	514	25-0-75_lmh	75%	75-0-25_lmh	50-0-50_lmh	overExpl-skewed-10-29	8.18	0.25	0	10.31	0.11	FALSE	TRUE	FALSE	TRUE	FALSE
515	515	25-0-75_lmh	75%	75-0-25_lmh	50-0-50_lmh	underExpl-skewed-25-44	30.33	0.12	5.64	1.08	2.27	FALSE	TRUE	FALSE	FALSE	FALSE
516	516	25-0-75_lmh	75%	75-0-25_lmh	50-0-50_lmh	weak-optimal-20-34	20.31	0.22	0.64	6.24	2.27	FALSE	TRUE	FALSE	FALSE	FALSE
517	517	25-0-75_lmh	75%	75-0-25_lmh	75-0-25_lmh	completeRange-5-49	15.55	0.27	1.41	7.56	0.71	FALSE	TRUE	FALSE	FALSE	FALSE
518	518	25-0-75_lmh	75%	75-0-25_lmh	75-0-25_lmh	extreme-optimal-25-29	21.59	0.23	0	5.3	3.7	FALSE	TRUE	FALSE	FALSE	FALSE
519	519	25-0-75_lmh	75%	75-0-25_lmh	75-0-25_lmh	largerRange-15-39	18.74	0.23	1.23	6.69	1.44	FALSE	TRUE	FALSE	FALSE	FALSE
520	520	25-0-75_lmh	75%	75-0-25_lmh	75-0-25_lmh	overExpl-skewed-10-29	8.18	0.26	0	10.26	0.13	FALSE	TRUE	FALSE	TRUE	FALSE
521	521	25-0-75_lmh	75%	75-0-25_lmh	75-0-25_lmh	underExpl-skewed-25-44	30.6	0.11	5.8	1.1	2.1	FALSE	TRUE	FALSE	FALSE	FALSE
522	522	25-0-75_lmh	75%	75-0-25_lmh	75-0-25_lmh	weak-optimal-20-34	20.42	0.23	0.75	6.11	2.27	FALSE	TRUE	FALSE	FALSE	FALSE
523	523	25-0-75_lmh	75%	75-0-25_lmh	all_high	completeRange-5-49	15	0.23	1.08	7.9	0.75	FALSE	TRUE	FALSE	FALSE	FALSE
524	524	25-0-75_lmh	75%	75-0-25_lmh	all_high	extreme-optimal-25-29	21.56	0.23	0	5.35	3.65	FALSE	TRUE	FALSE	FALSE	FALSE
525	525	25-0-75_lmh	75%	75-0-25_lmh	all_high	largerRange-15-39	18.23	0.23	0.86	6.99	1.52	FALSE	TRUE	FALSE	FALSE	FALSE
526	526	25-0-75_lmh	75%	75-0-25_lmh	all_high	overExpl-skewed-10-29	8.1	0.24	0	10.36	0.06	FALSE	TRUE	FALSE	TRUE	FALSE
527	527	25-0-75_lmh	75%	75-0-25_lmh	all_high	underExpl-skewed-25-44	30	0.13	5.68	1.05	2.26	FALSE	TRUE	FALSE	FALSE	FALSE
528	528	25-0-75_lmh	75%	75-0-25_lmh	all_high	weak-optimal-20-34	19.97	0.23	0.48	6.27	2.4	FALSE	TRUE	FALSE	FALSE	FALSE
529	529	25-0-75_lmh	75%	75-0-25_lmh	all_low	completeRange-5-49	14.43	0.29	1.04	7.91	0.74	FALSE	TRUE	FALSE	FALSE	FALSE
530	530	25-0-75_lmh	75%	75-0-25_lmh	all_low	extreme-optimal-25-29	21.73	0.23	0	5.29	3.71	FALSE	TRUE	FALSE	FALSE	FALSE
531	531	25-0-75_lmh	75%	75-0-25_lmh	all_low	largerRange-15-39	18.66	0.25	1	6.79	1.51	FALSE	TRUE	FALSE	FALSE	FALSE
532	532	25-0-75_lmh	75%	75-0-25_lmh	all_low	overExpl-skewed-10-29	7.98	0.26	0	10.34	0.07	FALSE	TRUE	FALSE	TRUE	FALSE
533	533	25-0-75_lmh	75%	75-0-25_lmh	all_low	underExpl-skewed-25-44	30.46	0.11	5.81	1.08	2.1	FALSE	TRUE	FALSE	FALSE	FALSE
534	534	25-0-75_lmh	75%	75-0-25_lmh	all_low	weak-optimal-20-34	20.24	0.25	0.64	6.15	2.35	FALSE	TRUE	FALSE	FALSE	FALSE
535	535	25-0-75_lmh	75%	75-0-25_lmh	all_medium	completeRange-5-49	14.84	0.26	1.14	7.8	0.77	FALSE	TRUE	FALSE	FALSE	FALSE
536	536	25-0-75_lmh	75%	75-0-25_lmh	all_medium	extreme-optimal-25-29	21.65	0.23	0	5.34	3.66	FALSE	TRUE	FALSE	FALSE	FALSE
537	537	25-0-75_lmh	75%	75-0-25_lmh	all_medium	largerRange-15-39	18.44	0.23	1.05	6.79	1.54	FALSE	TRUE	FALSE	FALSE	FALSE
538	538	25-0-75_lmh	75%	75-0-25_lmh	all_medium	overExpl-skewed-10-29	8.14	0.25	0	10.33	0.08	FALSE	TRUE	FALSE	TRUE	FALSE
539	539	25-0-75_lmh	75%	75-0-25_lmh	all_medium	underExpl-skewed-25-44	30.37	0.1	5.85	1	2.14	FALSE	TRUE	FALSE	FALSE	FALSE
540	540	25-0-75_lmh	75%	75-0-25_lmh	all_medium	weak-optimal-20-34	20.12	0.23	0.62	6.27	2.26	FALSE	TRUE	FALSE	FALSE	FALSE
541	541	25-0-75_lmh	75%	all_high	25-0-75_lmh	completeRange-5-49	16.84	0.33	1.69	7.13	0.88	FALSE	TRUE	FALSE	FALSE	FALSE
542	542	25-0-75_lmh	75%	all_high	25-0-75_lmh	extreme-optimal-25-29	21.83	0.23	0	5.25	3.75	FALSE	TRUE	FALSE	FALSE	FALSE
543	543	25-0-75_lmh	75%	all_high	25-0-75_lmh	largerRange-15-39	19.23	0.28	1.33	6.39	1.62	FALSE	TRUE	FALSE	FALSE	FALSE
544	544	25-0-75_lmh	75%	all_high	25-0-75_lmh	overExpl-skewed-10-29	8.62	0.28	0	10.25	0.12	FALSE	TRUE	FALSE	TRUE	FALSE
545	545	25-0-75_lmh	75%	all_high	25-0-75_lmh	underExpl-skewed-25-44	30.77	0.22	6.01	0.97	2.02	FALSE	TRUE	FALSE	FALSE	FALSE
546	546	25-0-75_lmh	75%	all_high	25-0-75_lmh	weak-optimal-20-34	20.56	0.26	0.73	5.92	2.49	FALSE	TRUE	FALSE	FALSE	FALSE
547	547	25-0-75_lmh	75%	all_high	50-0-50_lmh	completeRange-5-49	16.74	0.33	1.73	7.15	0.82	FALSE	TRUE	FALSE	FALSE	FALSE
548	548	25-0-75_lmh	75%	all_high	50-0-50_lmh	extreme-optimal-25-29	21.68	0.24	0	5.28	3.72	FALSE	TRUE	FALSE	FALSE	FALSE
549	549	25-0-75_lmh	75%	all_high	50-0-50_lmh	largerRange-15-39	19.35	0.27	1.37	6.38	1.57	FALSE	TRUE	FALSE	FALSE	FALSE
550	550	25-0-75_lmh	75%	all_high	50-0-50_lmh	overExpl-skewed-10-29	8.73	0.28	0	10.23	0.14	FALSE	TRUE	FALSE	TRUE	FALSE
551	551	25-0-75_lmh	75%	all_high	50-0-50_lmh	underExpl-skewed-25-44	30.8	0.19	5.92	1.01	2.07	FALSE	TRUE	FALSE	FALSE	FALSE
552	552	25-0-75_lmh	75%	all_high	50-0-50_lmh	weak-optimal-20-34	20.74	0.25	0.81	5.92	2.41	FALSE	TRUE	FALSE	FALSE	FALSE
553	553	25-0-75_lmh	75%	all_high	75-0-25_lmh	completeRange-5-49	16.86	0.31	1.79	7.14	0.74	FALSE	TRUE	FALSE	FALSE	FALSE
554	554	25-0-75_lmh	75%	all_high	75-0-25_lmh	extreme-optimal-25-29	21.71	0.24	0	5.33	3.67	FALSE	TRUE	FALSE	FALSE	FALSE
555	555	25-0-75_lmh	75%	all_high	75-0-25_lmh	largerRange-15-39	19.2	0.27	1.44	6.4	1.5	FALSE	TRUE	FALSE	FALSE	FALSE
556	556	25-0-75_lmh	75%	all_high	75-0-25_lmh	overExpl-skewed-10-29	8.38	0.27	0	10.27	0.15	FALSE	TRUE	FALSE	TRUE	FALSE
557	557	25-0-75_lmh	75%	all_high	75-0-25_lmh	underExpl-skewed-25-44	31.01	0.18	6.02	0.98	2	FALSE	TRUE	FALSE	FALSE	FALSE
558	558	25-0-75_lmh	75%	all_high	75-0-25_lmh	weak-optimal-20-34	20.54	0.25	0.77	6.03	2.35	FALSE	TRUE	FALSE	FALSE	FALSE
559	559	25-0-75_lmh	75%	all_high	all_high	completeRange-5-49	16.62	0.36	1.63	7.16	0.93	FALSE	TRUE	FALSE	FALSE	FALSE
560	560	25-0-75_lmh	75%	all_high	all_high	extreme-optimal-25-29	21.77	0.24	0	5.22	3.78	FALSE	TRUE	FALSE	FALSE	FALSE
561	561	25-0-75_lmh	75%	all_high	all_high	largerRange-15-39	19.3	0.3	1.23	6.36	1.76	FALSE	TRUE	FALSE	FALSE	FALSE
562	562	25-0-75_lmh	75%	all_high	all_high	overExpl-skewed-10-29	8.93	0.3	0	10.22	0.1	FALSE	TRUE	FALSE	TRUE	FALSE
563	563	25-0-75_lmh	75%	all_high	all_high	underExpl-skewed-25-44	30.71	0.25	6.03	0.95	2.01	FALSE	TRUE	FALSE	FALSE	FALSE
564	564	25-0-75_lmh	75%	all_high	all_high	weak-optimal-20-34	20.85	0.25	0.67	5.85	2.61	FALSE	TRUE	FALSE	FALSE	FALSE
565	565	25-0-75_lmh	75%	all_high	all_low	completeRange-5-49	16.02	0.3	1.49	7.34	0.82	FALSE	TRUE	FALSE	FALSE	FALSE
566	566	25-0-75_lmh	75%	all_high	all_low	extreme-optimal-25-29	21.79	0.24	0	5.3	3.7	FALSE	TRUE	FALSE	FALSE	FALSE
567	567	25-0-75_lmh	75%	all_high	all_low	largerRange-15-39	18.97	0.26	1.2	6.53	1.61	FALSE	TRUE	FALSE	FALSE	FALSE
568	568	25-0-75_lmh	75%	all_high	all_low	overExpl-skewed-10-29	8.3	0.28	0	10.27	0.11	FALSE	TRUE	FALSE	TRUE	FALSE
569	569	25-0-75_lmh	75%	all_high	all_low	underExpl-skewed-25-44	30.85	0.16	6.12	0.95	1.93	FALSE	TRUE	FALSE	FALSE	FALSE
570	570	25-0-75_lmh	75%	all_high	all_low	weak-optimal-20-34	20.48	0.25	0.69	6.03	2.41	FALSE	TRUE	FALSE	FALSE	FALSE
571	571	25-0-75_lmh	75%	all_high	all_medium	completeRange-5-49	16.76	0.33	1.61	7.1	0.93	FALSE	TRUE	FALSE	FALSE	FALSE
572	572	25-0-75_lmh	75%	all_high	all_medium	extreme-optimal-25-29	21.72	0.24	0	5.27	3.73	FALSE	TRUE	FALSE	FALSE	FALSE
573	573	25-0-75_lmh	75%	all_high	all_medium	largerRange-15-39	19.44	0.26	1.31	6.33	1.68	FALSE	TRUE	FALSE	FALSE	FALSE
574	574	25-0-75_lmh	75%	all_high	all_medium	overExpl-skewed-10-29	8.67	0.28	0	10.24	0.11	FALSE	TRUE	FALSE	TRUE	FALSE
575	575	25-0-75_lmh	75%	all_high	all_medium	underExpl-skewed-25-44	30.89	0.19	6.16	0.88	1.96	FALSE	TRUE	FALSE	FALSE	FALSE
576	576	25-0-75_lmh	75%	all_high	all_medium	weak-optimal-20-34	20.72	0.25	0.73	5.91	2.49	FALSE	TRUE	FALSE	FALSE	FALSE
577	577	25-0-75_lmh	75%	all_low	25-0-75_lmh	completeRange-5-49	14.3	0.23	1.07	8.08	0.65	FALSE	TRUE	FALSE	TRUE	FALSE
578	578	25-0-75_lmh	75%	all_low	25-0-75_lmh	extreme-optimal-25-29	21.71	0.22	0	5.32	3.68	FALSE	TRUE	FALSE	FALSE	FALSE
579	579	25-0-75_lmh	75%	all_low	25-0-75_lmh	largerRange-15-39	18.26	0.22	0.98	6.93	1.47	FALSE	TRUE	FALSE	FALSE	FALSE
580	580	25-0-75_lmh	75%	all_low	25-0-75_lmh	overExpl-skewed-10-29	8	0.23	0	10.38	0.08	FALSE	TRUE	FALSE	TRUE	FALSE
581	581	25-0-75_lmh	75%	all_low	25-0-75_lmh	underExpl-skewed-25-44	30.17	0.1	5.67	1.05	2.28	FALSE	TRUE	FALSE	FALSE	FALSE
582	582	25-0-75_lmh	75%	all_low	25-0-75_lmh	weak-optimal-20-34	19.85	0.23	0.53	6.35	2.29	FALSE	TRUE	FALSE	FALSE	FALSE
583	583	25-0-75_lmh	75%	all_low	50-0-50_lmh	completeRange-5-49	14.74	0.24	1.22	7.89	0.66	FALSE	TRUE	FALSE	FALSE	FALSE
584	584	25-0-75_lmh	75%	all_low	50-0-50_lmh	extreme-optimal-25-29	21.6	0.23	0	5.34	3.66	FALSE	TRUE	FALSE	FALSE	FALSE
585	585	25-0-75_lmh	75%	all_low	50-0-50_lmh	largerRange-15-39	18.39	0.23	1.16	6.78	1.44	FALSE	TRUE	FALSE	FALSE	FALSE
586	586	25-0-75_lmh	75%	all_low	50-0-50_lmh	overExpl-skewed-10-29	8.14	0.24	0	10.35	0.1	FALSE	TRUE	FALSE	TRUE	FALSE
587	587	25-0-75_lmh	75%	all_low	50-0-50_lmh	underExpl-skewed-25-44	30.33	0.1	5.7	1.07	2.24	FALSE	TRUE	FALSE	FALSE	FALSE
588	588	25-0-75_lmh	75%	all_low	50-0-50_lmh	weak-optimal-20-34	20.05	0.23	0.61	6.31	2.21	FALSE	TRUE	FALSE	FALSE	FALSE
589	589	25-0-75_lmh	75%	all_low	75-0-25_lmh	completeRange-5-49	15.03	0.25	1.32	7.69	0.71	FALSE	TRUE	FALSE	FALSE	FALSE
590	590	25-0-75_lmh	75%	all_low	75-0-25_lmh	extreme-optimal-25-29	21.67	0.23	0	5.29	3.71	FALSE	TRUE	FALSE	FALSE	FALSE
591	591	25-0-75_lmh	75%	all_low	75-0-25_lmh	largerRange-15-39	18.65	0.23	1.16	6.74	1.45	FALSE	TRUE	FALSE	FALSE	FALSE
592	592	25-0-75_lmh	75%	all_low	75-0-25_lmh	overExpl-skewed-10-29	8.1	0.25	0	10.32	0.11	FALSE	TRUE	FALSE	TRUE	FALSE
593	593	25-0-75_lmh	75%	all_low	75-0-25_lmh	underExpl-skewed-25-44	30.32	0.11	5.64	1.18	2.18	FALSE	TRUE	FALSE	FALSE	FALSE
594	594	25-0-75_lmh	75%	all_low	75-0-25_lmh	weak-optimal-20-34	20.06	0.24	0.67	6.21	2.26	FALSE	TRUE	FALSE	FALSE	FALSE
595	595	25-0-75_lmh	75%	all_low	all_high	completeRange-5-49	14.49	0.21	0.97	8.09	0.7	FALSE	TRUE	FALSE	TRUE	FALSE
596	596	25-0-75_lmh	75%	all_low	all_high	extreme-optimal-25-29	21.67	0.22	0	5.33	3.67	FALSE	TRUE	FALSE	FALSE	FALSE
597	597	25-0-75_lmh	75%	all_low	all_high	largerRange-15-39	17.87	0.21	0.8	7.15	1.48	FALSE	TRUE	FALSE	FALSE	FALSE
598	598	25-0-75_lmh	75%	all_low	all_high	overExpl-skewed-10-29	7.98	0.23	0	10.38	0.07	FALSE	TRUE	FALSE	TRUE	FALSE
599	599	25-0-75_lmh	75%	all_low	all_high	underExpl-skewed-25-44	29.9	0.11	5.58	1.07	2.35	FALSE	TRUE	FALSE	FALSE	FALSE
600	600	25-0-75_lmh	75%	all_low	all_high	weak-optimal-20-34	19.66	0.22	0.46	6.43	2.31	FALSE	TRUE	FALSE	FALSE	FALSE
601	601	25-0-75_lmh	75%	all_low	all_low	completeRange-5-49	14.29	0.28	1.01	7.95	0.72	FALSE	TRUE	FALSE	FALSE	FALSE
602	602	25-0-75_lmh	75%	all_low	all_low	extreme-optimal-25-29	21.7	0.23	0	5.31	3.69	FALSE	TRUE	FALSE	FALSE	FALSE
603	603	25-0-75_lmh	75%	all_low	all_low	largerRange-15-39	18.49	0.25	0.98	6.78	1.53	FALSE	TRUE	FALSE	FALSE	FALSE
604	604	25-0-75_lmh	75%	all_low	all_low	overExpl-skewed-10-29	7.6	0.27	0	10.38	0.07	FALSE	TRUE	FALSE	TRUE	FALSE
605	605	25-0-75_lmh	75%	all_low	all_low	underExpl-skewed-25-44	30.39	0.1	5.84	1.07	2.1	FALSE	TRUE	FALSE	FALSE	FALSE
606	606	25-0-75_lmh	75%	all_low	all_low	weak-optimal-20-34	20.3	0.24	0.62	6.15	2.35	FALSE	TRUE	FALSE	FALSE	FALSE
607	607	25-0-75_lmh	75%	all_low	all_medium	completeRange-5-49	14.59	0.25	1.05	7.89	0.75	FALSE	TRUE	FALSE	FALSE	FALSE
608	608	25-0-75_lmh	75%	all_low	all_medium	extreme-optimal-25-29	21.68	0.23	0	5.32	3.68	FALSE	TRUE	FALSE	FALSE	FALSE
609	609	25-0-75_lmh	75%	all_low	all_medium	largerRange-15-39	18.24	0.23	0.97	6.88	1.51	FALSE	TRUE	FALSE	FALSE	FALSE
610	610	25-0-75_lmh	75%	all_low	all_medium	overExpl-skewed-10-29	7.95	0.24	0	10.39	0.08	FALSE	TRUE	FALSE	TRUE	FALSE
611	611	25-0-75_lmh	75%	all_low	all_medium	underExpl-skewed-25-44	30.21	0.1	5.8	1.02	2.18	FALSE	TRUE	FALSE	FALSE	FALSE
612	612	25-0-75_lmh	75%	all_low	all_medium	weak-optimal-20-34	20.22	0.22	0.61	6.23	2.31	FALSE	TRUE	FALSE	FALSE	FALSE
613	613	25-0-75_lmh	75%	all_medium	25-0-75_lmh	completeRange-5-49	15.58	0.26	1.34	7.66	0.75	FALSE	TRUE	FALSE	FALSE	FALSE
614	614	25-0-75_lmh	75%	all_medium	25-0-75_lmh	extreme-optimal-25-29	21.68	0.23	0	5.29	3.71	FALSE	TRUE	FALSE	FALSE	FALSE
615	615	25-0-75_lmh	75%	all_medium	25-0-75_lmh	largerRange-15-39	18.59	0.24	1.04	6.79	1.54	FALSE	TRUE	FALSE	FALSE	FALSE
616	616	25-0-75_lmh	75%	all_medium	25-0-75_lmh	overExpl-skewed-10-29	8.41	0.25	0	10.27	0.09	FALSE	TRUE	FALSE	TRUE	FALSE
617	617	25-0-75_lmh	75%	all_medium	25-0-75_lmh	underExpl-skewed-25-44	30.35	0.15	5.75	1.06	2.19	FALSE	TRUE	FALSE	FALSE	FALSE
618	618	25-0-75_lmh	75%	all_medium	25-0-75_lmh	weak-optimal-20-34	20.17	0.23	0.58	6.25	2.35	FALSE	TRUE	FALSE	FALSE	FALSE
619	619	25-0-75_lmh	75%	all_medium	50-0-50_lmh	completeRange-5-49	15.54	0.27	1.46	7.57	0.71	FALSE	TRUE	FALSE	FALSE	FALSE
620	620	25-0-75_lmh	75%	all_medium	50-0-50_lmh	extreme-optimal-25-29	21.65	0.23	0	5.32	3.68	FALSE	TRUE	FALSE	FALSE	FALSE
621	621	25-0-75_lmh	75%	all_medium	50-0-50_lmh	largerRange-15-39	18.53	0.24	1.17	6.76	1.44	FALSE	TRUE	FALSE	FALSE	FALSE
622	622	25-0-75_lmh	75%	all_medium	50-0-50_lmh	overExpl-skewed-10-29	8.4	0.25	0	10.25	0.13	FALSE	TRUE	FALSE	TRUE	FALSE
623	623	25-0-75_lmh	75%	all_medium	50-0-50_lmh	underExpl-skewed-25-44	30.47	0.13	5.75	1.06	2.18	FALSE	TRUE	FALSE	FALSE	FALSE
624	624	25-0-75_lmh	75%	all_medium	50-0-50_lmh	weak-optimal-20-34	20.24	0.23	0.67	6.16	2.32	FALSE	TRUE	FALSE	FALSE	FALSE
625	625	25-0-75_lmh	75%	all_medium	75-0-25_lmh	completeRange-5-49	15.37	0.27	1.43	7.62	0.68	FALSE	TRUE	FALSE	FALSE	FALSE
626	626	25-0-75_lmh	75%	all_medium	75-0-25_lmh	extreme-optimal-25-29	21.78	0.23	0	5.32	3.68	FALSE	TRUE	FALSE	FALSE	FALSE
627	627	25-0-75_lmh	75%	all_medium	75-0-25_lmh	largerRange-15-39	18.84	0.24	1.27	6.62	1.45	FALSE	TRUE	FALSE	FALSE	FALSE
628	628	25-0-75_lmh	75%	all_medium	75-0-25_lmh	overExpl-skewed-10-29	8.23	0.26	0	10.29	0.12	FALSE	TRUE	FALSE	TRUE	FALSE
629	629	25-0-75_lmh	75%	all_medium	75-0-25_lmh	underExpl-skewed-25-44	30.65	0.12	5.79	1.06	2.15	FALSE	TRUE	FALSE	FALSE	FALSE
630	630	25-0-75_lmh	75%	all_medium	75-0-25_lmh	weak-optimal-20-34	20.23	0.24	0.73	6.16	2.26	FALSE	TRUE	FALSE	FALSE	FALSE
631	631	25-0-75_lmh	75%	all_medium	all_high	completeRange-5-49	15.63	0.26	1.25	7.65	0.83	FALSE	TRUE	FALSE	FALSE	FALSE
632	632	25-0-75_lmh	75%	all_medium	all_high	extreme-optimal-25-29	21.64	0.23	0	5.33	3.67	FALSE	TRUE	FALSE	FALSE	FALSE
633	633	25-0-75_lmh	75%	all_medium	all_high	largerRange-15-39	18.59	0.24	0.9	6.84	1.62	FALSE	TRUE	FALSE	FALSE	FALSE
634	634	25-0-75_lmh	75%	all_medium	all_high	overExpl-skewed-10-29	8.26	0.25	0	10.34	0.08	FALSE	TRUE	FALSE	TRUE	FALSE
635	635	25-0-75_lmh	75%	all_medium	all_high	underExpl-skewed-25-44	30.21	0.16	5.81	1.03	2.16	FALSE	TRUE	FALSE	FALSE	FALSE
636	636	25-0-75_lmh	75%	all_medium	all_high	weak-optimal-20-34	20.24	0.23	0.53	6.17	2.44	FALSE	TRUE	FALSE	FALSE	FALSE
637	637	25-0-75_lmh	75%	all_medium	all_low	completeRange-5-49	14.87	0.29	1.13	7.77	0.74	FALSE	TRUE	FALSE	FALSE	FALSE
638	638	25-0-75_lmh	75%	all_medium	all_low	extreme-optimal-25-29	21.71	0.23	0	5.31	3.69	FALSE	TRUE	FALSE	FALSE	FALSE
639	639	25-0-75_lmh	75%	all_medium	all_low	largerRange-15-39	18.85	0.25	1.08	6.65	1.57	FALSE	TRUE	FALSE	FALSE	FALSE
640	640	25-0-75_lmh	75%	all_medium	all_low	overExpl-skewed-10-29	8.27	0.27	0	10.26	0.09	FALSE	TRUE	FALSE	TRUE	FALSE
641	641	25-0-75_lmh	75%	all_medium	all_low	underExpl-skewed-25-44	30.62	0.12	5.91	1.02	2.07	FALSE	TRUE	FALSE	FALSE	FALSE
642	642	25-0-75_lmh	75%	all_medium	all_low	weak-optimal-20-34	20.54	0.23	0.65	6.09	2.39	FALSE	TRUE	FALSE	FALSE	FALSE
643	643	25-0-75_lmh	75%	all_medium	all_medium	completeRange-5-49	15.26	0.27	1.2	7.7	0.79	FALSE	TRUE	FALSE	FALSE	FALSE
644	644	25-0-75_lmh	75%	all_medium	all_medium	extreme-optimal-25-29	21.7	0.23	0	5.31	3.69	FALSE	TRUE	FALSE	FALSE	FALSE
645	645	25-0-75_lmh	75%	all_medium	all_medium	largerRange-15-39	18.74	0.23	1.07	6.71	1.56	FALSE	TRUE	FALSE	FALSE	FALSE
646	646	25-0-75_lmh	75%	all_medium	all_medium	overExpl-skewed-10-29	8.14	0.25	0	10.34	0.08	FALSE	TRUE	FALSE	TRUE	FALSE
647	647	25-0-75_lmh	75%	all_medium	all_medium	underExpl-skewed-25-44	30.52	0.12	5.92	0.95	2.13	FALSE	TRUE	FALSE	FALSE	FALSE
648	648	25-0-75_lmh	75%	all_medium	all_medium	weak-optimal-20-34	20.3	0.23	0.63	6.16	2.35	FALSE	TRUE	FALSE	FALSE	FALSE
649	649	25-0-75_lmh	all	25-0-75_lmh	25-0-75_lmh	completeRange-5-49	24.76	0.6	2.97	4.73	1.3	FALSE	TRUE	FALSE	FALSE	FALSE
650	650	25-0-75_lmh	all	25-0-75_lmh	25-0-75_lmh	extreme-optimal-25-29	26.88	0.65	0.01	0	8.99	FALSE	TRUE	FALSE	FALSE	TRUE
651	651	25-0-75_lmh	all	25-0-75_lmh	25-0-75_lmh	largerRange-15-39	26.23	0.61	2.71	3.72	2.57	FALSE	TRUE	FALSE	FALSE	FALSE
652	652	25-0-75_lmh	all	25-0-75_lmh	25-0-75_lmh	overExpl-skewed-10-29	18.79	0.61	0	8.34	0.66	FALSE	TRUE	FALSE	TRUE	FALSE
653	653	25-0-75_lmh	all	25-0-75_lmh	25-0-75_lmh	underExpl-skewed-25-44	33.89	0.63	7.89	0	1.11	FALSE	TRUE	FALSE	FALSE	FALSE
654	654	25-0-75_lmh	all	25-0-75_lmh	25-0-75_lmh	weak-optimal-20-34	26.63	0.63	2.07	2.75	4.19	FALSE	TRUE	FALSE	FALSE	FALSE
655	655	25-0-75_lmh	all	25-0-75_lmh	50-0-50_lmh	completeRange-5-49	25.26	0.61	3.26	4.54	1.2	FALSE	TRUE	FALSE	FALSE	FALSE
656	656	25-0-75_lmh	all	25-0-75_lmh	50-0-50_lmh	extreme-optimal-25-29	26.88	0.66	0.01	0.01	8.98	FALSE	TRUE	FALSE	FALSE	TRUE
657	657	25-0-75_lmh	all	25-0-75_lmh	50-0-50_lmh	largerRange-15-39	26.27	0.62	2.83	3.81	2.36	FALSE	TRUE	FALSE	FALSE	FALSE
658	658	25-0-75_lmh	all	25-0-75_lmh	50-0-50_lmh	overExpl-skewed-10-29	18.84	0.61	0	8.24	0.76	FALSE	TRUE	FALSE	TRUE	FALSE
659	659	25-0-75_lmh	all	25-0-75_lmh	50-0-50_lmh	underExpl-skewed-25-44	33.97	0.63	7.78	0	1.22	FALSE	TRUE	FALSE	FALSE	FALSE
660	660	25-0-75_lmh	all	25-0-75_lmh	50-0-50_lmh	weak-optimal-20-34	26.65	0.64	2.32	2.89	3.79	FALSE	TRUE	FALSE	FALSE	FALSE
661	661	25-0-75_lmh	all	25-0-75_lmh	75-0-25_lmh	completeRange-5-49	25.14	0.62	3.15	4.6	1.24	FALSE	TRUE	FALSE	FALSE	FALSE
662	662	25-0-75_lmh	all	25-0-75_lmh	75-0-25_lmh	extreme-optimal-25-29	26.88	0.66	0.01	0.02	8.97	FALSE	TRUE	FALSE	FALSE	TRUE
663	663	25-0-75_lmh	all	25-0-75_lmh	75-0-25_lmh	largerRange-15-39	26.32	0.62	2.93	3.76	2.31	FALSE	TRUE	FALSE	FALSE	FALSE
664	664	25-0-75_lmh	all	25-0-75_lmh	75-0-25_lmh	overExpl-skewed-10-29	18.86	0.62	0	8.24	0.75	FALSE	TRUE	FALSE	TRUE	FALSE
665	665	25-0-75_lmh	all	25-0-75_lmh	75-0-25_lmh	underExpl-skewed-25-44	33.98	0.64	7.81	0	1.19	FALSE	TRUE	FALSE	FALSE	FALSE
666	666	25-0-75_lmh	all	25-0-75_lmh	75-0-25_lmh	weak-optimal-20-34	26.68	0.64	2.16	2.76	4.08	FALSE	TRUE	FALSE	FALSE	FALSE
667	667	25-0-75_lmh	all	25-0-75_lmh	all_high	completeRange-5-49	24.53	0.58	2.8	4.75	1.45	FALSE	TRUE	FALSE	FALSE	FALSE
668	668	25-0-75_lmh	all	25-0-75_lmh	all_high	extreme-optimal-25-29	26.87	0.66	0	0	9	FALSE	TRUE	FALSE	FALSE	TRUE
669	669	25-0-75_lmh	all	25-0-75_lmh	all_high	largerRange-15-39	25.99	0.6	2.44	3.85	2.71	FALSE	TRUE	FALSE	FALSE	FALSE
670	670	25-0-75_lmh	all	25-0-75_lmh	all_high	overExpl-skewed-10-29	18.62	0.6	0	8.53	0.47	FALSE	TRUE	FALSE	TRUE	FALSE
671	671	25-0-75_lmh	all	25-0-75_lmh	all_high	underExpl-skewed-25-44	33.79	0.63	8.12	0	0.88	FALSE	TRUE	TRUE	FALSE	FALSE
672	672	25-0-75_lmh	all	25-0-75_lmh	all_high	weak-optimal-20-34	26.55	0.62	1.85	2.67	4.48	FALSE	TRUE	FALSE	FALSE	FALSE
673	673	25-0-75_lmh	all	25-0-75_lmh	all_low	completeRange-5-49	25.14	0.64	2.89	4.51	1.6	FALSE	TRUE	FALSE	FALSE	FALSE
674	674	25-0-75_lmh	all	25-0-75_lmh	all_low	extreme-optimal-25-29	26.9	0.65	0.02	0.02	8.96	FALSE	TRUE	FALSE	FALSE	TRUE
675	675	25-0-75_lmh	all	25-0-75_lmh	all_low	largerRange-15-39	26.22	0.63	2.48	3.59	2.94	FALSE	TRUE	FALSE	FALSE	FALSE
676	676	25-0-75_lmh	all	25-0-75_lmh	all_low	overExpl-skewed-10-29	18.81	0.63	0	8.56	0.44	FALSE	TRUE	FALSE	TRUE	FALSE
677	677	25-0-75_lmh	all	25-0-75_lmh	all_low	underExpl-skewed-25-44	34.04	0.64	8.24	0	0.75	FALSE	TRUE	TRUE	FALSE	FALSE
678	678	25-0-75_lmh	all	25-0-75_lmh	all_low	weak-optimal-20-34	26.65	0.64	1.75	2.48	4.78	FALSE	TRUE	FALSE	FALSE	FALSE
679	679	25-0-75_lmh	all	25-0-75_lmh	all_medium	completeRange-5-49	25.05	0.61	2.9	4.57	1.53	FALSE	TRUE	FALSE	FALSE	FALSE
680	680	25-0-75_lmh	all	25-0-75_lmh	all_medium	extreme-optimal-25-29	26.85	0.66	0.01	0.01	8.99	FALSE	TRUE	FALSE	FALSE	TRUE
681	681	25-0-75_lmh	all	25-0-75_lmh	all_medium	largerRange-15-39	26.23	0.63	2.5	3.63	2.87	FALSE	TRUE	FALSE	FALSE	FALSE
682	682	25-0-75_lmh	all	25-0-75_lmh	all_medium	overExpl-skewed-10-29	18.68	0.61	0	8.56	0.44	FALSE	TRUE	FALSE	TRUE	FALSE
683	683	25-0-75_lmh	all	25-0-75_lmh	all_medium	underExpl-skewed-25-44	33.84	0.63	8.15	0	0.85	FALSE	TRUE	TRUE	FALSE	FALSE
684	684	25-0-75_lmh	all	25-0-75_lmh	all_medium	weak-optimal-20-34	26.53	0.63	1.71	2.62	4.67	FALSE	TRUE	FALSE	FALSE	FALSE
685	685	25-0-75_lmh	all	50-0-50_lmh	25-0-75_lmh	completeRange-5-49	23.46	0.43	2.46	5.37	1.16	FALSE	TRUE	FALSE	FALSE	FALSE
686	686	25-0-75_lmh	all	50-0-50_lmh	25-0-75_lmh	extreme-optimal-25-29	26.81	0.48	0.01	0	8.99	FALSE	TRUE	FALSE	FALSE	TRUE
687	687	25-0-75_lmh	all	50-0-50_lmh	25-0-75_lmh	largerRange-15-39	25.62	0.43	2.31	4.24	2.45	FALSE	TRUE	FALSE	FALSE	FALSE
688	688	25-0-75_lmh	all	50-0-50_lmh	25-0-75_lmh	overExpl-skewed-10-29	18.33	0.43	0	8.63	0.37	FALSE	TRUE	FALSE	TRUE	FALSE
689	689	25-0-75_lmh	all	50-0-50_lmh	25-0-75_lmh	underExpl-skewed-25-44	33.49	0.46	7.73	0	1.27	FALSE	TRUE	FALSE	FALSE	FALSE
690	690	25-0-75_lmh	all	50-0-50_lmh	25-0-75_lmh	weak-optimal-20-34	26.26	0.45	1.67	3.2	4.14	FALSE	TRUE	FALSE	FALSE	FALSE
691	691	25-0-75_lmh	all	50-0-50_lmh	50-0-50_lmh	completeRange-5-49	24.32	0.43	2.82	4.99	1.18	FALSE	TRUE	FALSE	FALSE	FALSE
692	692	25-0-75_lmh	all	50-0-50_lmh	50-0-50_lmh	extreme-optimal-25-29	26.83	0.48	0.01	0.01	8.98	FALSE	TRUE	FALSE	FALSE	TRUE
693	693	25-0-75_lmh	all	50-0-50_lmh	50-0-50_lmh	largerRange-15-39	25.89	0.43	2.59	4.11	2.3	FALSE	TRUE	FALSE	FALSE	FALSE
694	694	25-0-75_lmh	all	50-0-50_lmh	50-0-50_lmh	overExpl-skewed-10-29	18.61	0.44	0	8.38	0.62	FALSE	TRUE	FALSE	TRUE	FALSE
695	695	25-0-75_lmh	all	50-0-50_lmh	50-0-50_lmh	underExpl-skewed-25-44	33.63	0.46	7.63	0	1.37	FALSE	TRUE	FALSE	FALSE	FALSE
696	696	25-0-75_lmh	all	50-0-50_lmh	50-0-50_lmh	weak-optimal-20-34	26.41	0.45	1.99	3.18	3.83	FALSE	TRUE	FALSE	FALSE	FALSE
697	697	25-0-75_lmh	all	50-0-50_lmh	75-0-25_lmh	completeRange-5-49	24.25	0.45	2.84	4.96	1.2	FALSE	TRUE	FALSE	FALSE	FALSE
698	698	25-0-75_lmh	all	50-0-50_lmh	75-0-25_lmh	extreme-optimal-25-29	26.85	0.48	0.01	0.01	8.98	FALSE	TRUE	FALSE	FALSE	TRUE
699	699	25-0-75_lmh	all	50-0-50_lmh	75-0-25_lmh	largerRange-15-39	25.87	0.44	2.59	4.07	2.34	FALSE	TRUE	FALSE	FALSE	FALSE
700	700	25-0-75_lmh	all	50-0-50_lmh	75-0-25_lmh	overExpl-skewed-10-29	18.61	0.43	0	8.33	0.67	FALSE	TRUE	FALSE	TRUE	FALSE
701	701	25-0-75_lmh	all	50-0-50_lmh	75-0-25_lmh	underExpl-skewed-25-44	33.71	0.45	7.64	0	1.36	FALSE	TRUE	FALSE	FALSE	FALSE
702	702	25-0-75_lmh	all	50-0-50_lmh	75-0-25_lmh	weak-optimal-20-34	26.49	0.45	2.09	3.05	3.86	FALSE	TRUE	FALSE	FALSE	FALSE
703	703	25-0-75_lmh	all	50-0-50_lmh	all_high	completeRange-5-49	23.21	0.41	2.27	5.49	1.24	FALSE	TRUE	FALSE	FALSE	FALSE
704	704	25-0-75_lmh	all	50-0-50_lmh	all_high	extreme-optimal-25-29	26.8	0.49	0	0	9	FALSE	TRUE	FALSE	FALSE	TRUE
705	705	25-0-75_lmh	all	50-0-50_lmh	all_high	largerRange-15-39	25.46	0.43	2.08	4.32	2.6	FALSE	TRUE	FALSE	FALSE	FALSE
706	706	25-0-75_lmh	all	50-0-50_lmh	all_high	overExpl-skewed-10-29	18.17	0.42	0	8.68	0.32	FALSE	TRUE	FALSE	TRUE	FALSE
707	707	25-0-75_lmh	all	50-0-50_lmh	all_high	underExpl-skewed-25-44	33.42	0.45	7.95	0	1.05	FALSE	TRUE	FALSE	FALSE	FALSE
708	708	25-0-75_lmh	all	50-0-50_lmh	all_high	weak-optimal-20-34	26.16	0.45	1.42	3.22	4.35	FALSE	TRUE	FALSE	FALSE	FALSE
709	709	25-0-75_lmh	all	50-0-50_lmh	all_low	completeRange-5-49	24.09	0.46	2.59	4.97	1.44	FALSE	TRUE	FALSE	FALSE	FALSE
710	710	25-0-75_lmh	all	50-0-50_lmh	all_low	extreme-optimal-25-29	26.83	0.48	0.02	0.02	8.97	FALSE	TRUE	FALSE	FALSE	TRUE
711	711	25-0-75_lmh	all	50-0-50_lmh	all_low	largerRange-15-39	25.95	0.44	2.33	3.9	2.77	FALSE	TRUE	FALSE	FALSE	FALSE
712	712	25-0-75_lmh	all	50-0-50_lmh	all_low	overExpl-skewed-10-29	18.44	0.44	0	8.63	0.37	FALSE	TRUE	FALSE	TRUE	FALSE
713	713	25-0-75_lmh	all	50-0-50_lmh	all_low	underExpl-skewed-25-44	33.75	0.45	8.13	0	0.87	FALSE	TRUE	TRUE	FALSE	FALSE
714	714	25-0-75_lmh	all	50-0-50_lmh	all_low	weak-optimal-20-34	26.46	0.45	1.62	2.76	4.62	FALSE	TRUE	FALSE	FALSE	FALSE
715	715	25-0-75_lmh	all	50-0-50_lmh	all_medium	completeRange-5-49	23.64	0.42	2.29	5.29	1.42	FALSE	TRUE	FALSE	FALSE	FALSE
716	716	25-0-75_lmh	all	50-0-50_lmh	all_medium	extreme-optimal-25-29	26.78	0.49	0	0.01	8.99	FALSE	TRUE	FALSE	FALSE	TRUE
717	717	25-0-75_lmh	all	50-0-50_lmh	all_medium	largerRange-15-39	25.58	0.44	2.05	4.26	2.69	FALSE	TRUE	FALSE	FALSE	FALSE
718	718	25-0-75_lmh	all	50-0-50_lmh	all_medium	overExpl-skewed-10-29	18.23	0.43	0	8.68	0.32	FALSE	TRUE	FALSE	TRUE	FALSE
719	719	25-0-75_lmh	all	50-0-50_lmh	all_medium	underExpl-skewed-25-44	33.54	0.46	8	0	1	FALSE	TRUE	TRUE	FALSE	FALSE
720	720	25-0-75_lmh	all	50-0-50_lmh	all_medium	weak-optimal-20-34	26.27	0.46	1.46	3.04	4.5	FALSE	TRUE	FALSE	FALSE	FALSE
721	721	25-0-75_lmh	all	75-0-25_lmh	25-0-75_lmh	completeRange-5-49	22.75	0.3	2.21	5.66	1.14	FALSE	TRUE	FALSE	FALSE	FALSE
722	722	25-0-75_lmh	all	75-0-25_lmh	25-0-75_lmh	extreme-optimal-25-29	26.75	0.34	0	0	8.99	FALSE	TRUE	FALSE	FALSE	TRUE
723	723	25-0-75_lmh	all	75-0-25_lmh	25-0-75_lmh	largerRange-15-39	25.05	0.31	1.92	4.76	2.32	FALSE	TRUE	FALSE	FALSE	FALSE
724	724	25-0-75_lmh	all	75-0-25_lmh	25-0-75_lmh	overExpl-skewed-10-29	17.87	0.3	0	8.69	0.31	FALSE	TRUE	FALSE	TRUE	FALSE
725	725	25-0-75_lmh	all	75-0-25_lmh	25-0-75_lmh	underExpl-skewed-25-44	33.2	0.31	7.64	0	1.36	FALSE	TRUE	FALSE	FALSE	FALSE
726	726	25-0-75_lmh	all	75-0-25_lmh	25-0-75_lmh	weak-optimal-20-34	25.96	0.31	1.41	3.62	3.97	FALSE	TRUE	FALSE	FALSE	FALSE
727	727	25-0-75_lmh	all	75-0-25_lmh	50-0-50_lmh	completeRange-5-49	23.25	0.31	2.5	5.36	1.14	FALSE	TRUE	FALSE	FALSE	FALSE
728	728	25-0-75_lmh	all	75-0-25_lmh	50-0-50_lmh	extreme-optimal-25-29	26.76	0.33	0	0.01	8.98	FALSE	TRUE	FALSE	FALSE	TRUE
729	729	25-0-75_lmh	all	75-0-25_lmh	50-0-50_lmh	largerRange-15-39	25.33	0.3	2.29	4.58	2.13	FALSE	TRUE	FALSE	FALSE	FALSE
730	730	25-0-75_lmh	all	75-0-25_lmh	50-0-50_lmh	overExpl-skewed-10-29	18.13	0.29	0	8.52	0.47	FALSE	TRUE	FALSE	TRUE	FALSE
731	731	25-0-75_lmh	all	75-0-25_lmh	50-0-50_lmh	underExpl-skewed-25-44	33.38	0.31	7.42	0	1.58	FALSE	TRUE	FALSE	FALSE	FALSE
732	732	25-0-75_lmh	all	75-0-25_lmh	50-0-50_lmh	weak-optimal-20-34	26.11	0.31	1.74	3.54	3.72	FALSE	TRUE	FALSE	FALSE	FALSE
733	733	25-0-75_lmh	all	75-0-25_lmh	75-0-25_lmh	completeRange-5-49	23.64	0.31	2.6	5.24	1.15	FALSE	TRUE	FALSE	FALSE	FALSE
734	734	25-0-75_lmh	all	75-0-25_lmh	75-0-25_lmh	extreme-optimal-25-29	26.78	0.33	0	0.02	8.98	FALSE	TRUE	FALSE	FALSE	TRUE
735	735	25-0-75_lmh	all	75-0-25_lmh	75-0-25_lmh	largerRange-15-39	25.55	0.29	2.44	4.35	2.21	FALSE	TRUE	FALSE	FALSE	FALSE
736	736	25-0-75_lmh	all	75-0-25_lmh	75-0-25_lmh	overExpl-skewed-10-29	18.26	0.3	0	8.42	0.58	FALSE	TRUE	FALSE	TRUE	FALSE
737	737	25-0-75_lmh	all	75-0-25_lmh	75-0-25_lmh	underExpl-skewed-25-44	33.5	0.3	7.53	0	1.47	FALSE	TRUE	FALSE	FALSE	FALSE
738	738	25-0-75_lmh	all	75-0-25_lmh	75-0-25_lmh	weak-optimal-20-34	26.26	0.3	1.92	3.37	3.72	FALSE	TRUE	FALSE	FALSE	FALSE
739	739	25-0-75_lmh	all	75-0-25_lmh	all_high	completeRange-5-49	22.37	0.29	2	5.79	1.21	FALSE	TRUE	FALSE	FALSE	FALSE
740	740	25-0-75_lmh	all	75-0-25_lmh	all_high	extreme-optimal-25-29	26.67	0.35	0	0	9	FALSE	TRUE	FALSE	FALSE	TRUE
741	741	25-0-75_lmh	all	75-0-25_lmh	all_high	largerRange-15-39	24.91	0.29	1.75	4.9	2.35	FALSE	TRUE	FALSE	FALSE	FALSE
742	742	25-0-75_lmh	all	75-0-25_lmh	all_high	overExpl-skewed-10-29	17.65	0.29	0	8.77	0.23	FALSE	TRUE	FALSE	TRUE	FALSE
743	743	25-0-75_lmh	all	75-0-25_lmh	all_high	underExpl-skewed-25-44	33.02	0.31	7.72	0	1.28	FALSE	TRUE	FALSE	FALSE	FALSE
744	744	25-0-75_lmh	all	75-0-25_lmh	all_high	weak-optimal-20-34	25.89	0.31	1.25	3.56	4.19	FALSE	TRUE	FALSE	FALSE	FALSE
745	745	25-0-75_lmh	all	75-0-25_lmh	all_low	completeRange-5-49	23.4	0.33	2.23	5.37	1.4	FALSE	TRUE	FALSE	FALSE	FALSE
746	746	25-0-75_lmh	all	75-0-25_lmh	all_low	extreme-optimal-25-29	26.78	0.33	0.01	0.02	8.98	FALSE	TRUE	FALSE	FALSE	TRUE
747	747	25-0-75_lmh	all	75-0-25_lmh	all_low	largerRange-15-39	25.64	0.29	2.12	4.16	2.72	FALSE	TRUE	FALSE	FALSE	FALSE
748	748	25-0-75_lmh	all	75-0-25_lmh	all_low	overExpl-skewed-10-29	18.25	0.3	0	8.7	0.3	FALSE	TRUE	FALSE	TRUE	FALSE
749	749	25-0-75_lmh	all	75-0-25_lmh	all_low	underExpl-skewed-25-44	33.57	0.3	8.05	0	0.94	FALSE	TRUE	TRUE	FALSE	FALSE
750	750	25-0-75_lmh	all	75-0-25_lmh	all_low	weak-optimal-20-34	26.29	0.3	1.45	3.09	4.45	FALSE	TRUE	FALSE	FALSE	FALSE
751	751	25-0-75_lmh	all	75-0-25_lmh	all_medium	completeRange-5-49	23.06	0.29	2.1	5.59	1.3	FALSE	TRUE	FALSE	FALSE	FALSE
752	752	25-0-75_lmh	all	75-0-25_lmh	all_medium	extreme-optimal-25-29	26.72	0.34	0	0.01	8.99	FALSE	TRUE	FALSE	FALSE	TRUE
753	753	25-0-75_lmh	all	75-0-25_lmh	all_medium	largerRange-15-39	25.25	0.29	1.85	4.59	2.56	FALSE	TRUE	FALSE	FALSE	FALSE
754	754	25-0-75_lmh	all	75-0-25_lmh	all_medium	overExpl-skewed-10-29	18.04	0.29	0	8.75	0.25	FALSE	TRUE	FALSE	TRUE	FALSE
755	755	25-0-75_lmh	all	75-0-25_lmh	all_medium	underExpl-skewed-25-44	33.24	0.31	7.94	0	1.06	FALSE	TRUE	FALSE	FALSE	FALSE
756	756	25-0-75_lmh	all	75-0-25_lmh	all_medium	weak-optimal-20-34	26.03	0.3	1.23	3.36	4.41	FALSE	TRUE	FALSE	FALSE	FALSE
757	757	25-0-75_lmh	all	all_high	25-0-75_lmh	completeRange-5-49	25.93	0.8	3.38	4.2	1.42	TRUE	FALSE	FALSE	FALSE	FALSE
758	758	25-0-75_lmh	all	all_high	25-0-75_lmh	extreme-optimal-25-29	26.95	0.83	0	0	8.99	TRUE	FALSE	FALSE	FALSE	TRUE
759	759	25-0-75_lmh	all	all_high	25-0-75_lmh	largerRange-15-39	26.73	0.82	3.03	3.26	2.71	TRUE	FALSE	FALSE	FALSE	FALSE
760	760	25-0-75_lmh	all	all_high	25-0-75_lmh	overExpl-skewed-10-29	19.22	0.81	0	8.21	0.79	TRUE	FALSE	FALSE	TRUE	FALSE
761	761	25-0-75_lmh	all	all_high	25-0-75_lmh	underExpl-skewed-25-44	34.28	0.83	8.02	0	0.98	TRUE	FALSE	TRUE	FALSE	FALSE
762	762	25-0-75_lmh	all	all_high	25-0-75_lmh	weak-optimal-20-34	26.85	0.82	2.23	2.39	4.38	TRUE	FALSE	FALSE	FALSE	FALSE
763	763	25-0-75_lmh	all	all_high	50-0-50_lmh	completeRange-5-49	26.21	0.81	3.51	4.09	1.4	TRUE	FALSE	FALSE	FALSE	FALSE
764	764	25-0-75_lmh	all	all_high	50-0-50_lmh	extreme-optimal-25-29	26.99	0.83	0.01	0.01	8.99	TRUE	FALSE	FALSE	FALSE	TRUE
765	765	25-0-75_lmh	all	all_high	50-0-50_lmh	largerRange-15-39	26.69	0.82	3.1	3.42	2.48	TRUE	FALSE	FALSE	FALSE	FALSE
766	766	25-0-75_lmh	all	all_high	50-0-50_lmh	overExpl-skewed-10-29	19.23	0.81	0	8.13	0.87	TRUE	FALSE	FALSE	TRUE	FALSE
767	767	25-0-75_lmh	all	all_high	50-0-50_lmh	underExpl-skewed-25-44	34.33	0.82	8.03	0	0.97	TRUE	FALSE	TRUE	FALSE	FALSE
768	768	25-0-75_lmh	all	all_high	50-0-50_lmh	weak-optimal-20-34	26.83	0.82	2.39	2.6	4	TRUE	FALSE	FALSE	FALSE	FALSE
769	769	25-0-75_lmh	all	all_high	75-0-25_lmh	completeRange-5-49	26.16	0.82	3.59	4.08	1.33	TRUE	FALSE	FALSE	FALSE	FALSE
770	770	25-0-75_lmh	all	all_high	75-0-25_lmh	extreme-optimal-25-29	26.98	0.83	0.01	0.01	8.98	TRUE	FALSE	FALSE	FALSE	TRUE
771	771	25-0-75_lmh	all	all_high	75-0-25_lmh	largerRange-15-39	26.72	0.82	3.11	3.37	2.52	TRUE	FALSE	FALSE	FALSE	FALSE
772	772	25-0-75_lmh	all	all_high	75-0-25_lmh	overExpl-skewed-10-29	19.32	0.82	0	8.18	0.81	TRUE	FALSE	FALSE	TRUE	FALSE
773	773	25-0-75_lmh	all	all_high	75-0-25_lmh	underExpl-skewed-25-44	34.29	0.83	7.99	0	1.01	TRUE	FALSE	FALSE	FALSE	FALSE
774	774	25-0-75_lmh	all	all_high	75-0-25_lmh	weak-optimal-20-34	26.91	0.82	2.41	2.52	4.07	TRUE	FALSE	FALSE	FALSE	FALSE
775	775	25-0-75_lmh	all	all_high	all_high	completeRange-5-49	25.96	0.79	3.35	4.14	1.51	TRUE	FALSE	FALSE	FALSE	FALSE
776	776	25-0-75_lmh	all	all_high	all_high	extreme-optimal-25-29	26.97	0.83	0	0	9	TRUE	FALSE	FALSE	FALSE	TRUE
777	777	25-0-75_lmh	all	all_high	all_high	largerRange-15-39	26.65	0.81	2.89	3.32	2.79	TRUE	FALSE	FALSE	FALSE	FALSE
778	778	25-0-75_lmh	all	all_high	all_high	overExpl-skewed-10-29	19.13	0.81	0	8.37	0.63	TRUE	FALSE	FALSE	TRUE	FALSE
779	779	25-0-75_lmh	all	all_high	all_high	underExpl-skewed-25-44	34.32	0.82	8.28	0	0.72	TRUE	FALSE	TRUE	FALSE	FALSE
780	780	25-0-75_lmh	all	all_high	all_high	weak-optimal-20-34	26.89	0.82	2.18	2.24	4.57	TRUE	FALSE	FALSE	FALSE	FALSE
781	781	25-0-75_lmh	all	all_high	all_low	completeRange-5-49	25.86	0.82	3.2	4.07	1.73	TRUE	FALSE	FALSE	FALSE	FALSE
782	782	25-0-75_lmh	all	all_high	all_low	extreme-optimal-25-29	26.98	0.84	0.02	0.01	8.96	TRUE	FALSE	FALSE	FALSE	TRUE
783	783	25-0-75_lmh	all	all_high	all_low	largerRange-15-39	26.71	0.82	2.75	3.18	3.07	TRUE	FALSE	FALSE	FALSE	FALSE
784	784	25-0-75_lmh	all	all_high	all_low	overExpl-skewed-10-29	19.22	0.82	0.01	8.47	0.52	TRUE	FALSE	FALSE	TRUE	FALSE
785	785	25-0-75_lmh	all	all_high	all_low	underExpl-skewed-25-44	34.27	0.83	8.36	0	0.64	TRUE	FALSE	TRUE	FALSE	FALSE
786	786	25-0-75_lmh	all	all_high	all_low	weak-optimal-20-34	26.92	0.83	2	2.09	4.9	TRUE	FALSE	FALSE	FALSE	FALSE
787	787	25-0-75_lmh	all	all_high	all_medium	completeRange-5-49	25.74	0.81	3.27	4.11	1.62	TRUE	FALSE	FALSE	FALSE	FALSE
788	788	25-0-75_lmh	all	all_high	all_medium	extreme-optimal-25-29	26.94	0.83	0.01	0	8.99	TRUE	FALSE	FALSE	FALSE	TRUE
789	789	25-0-75_lmh	all	all_high	all_medium	largerRange-15-39	26.65	0.82	2.78	3.22	3	TRUE	FALSE	FALSE	FALSE	FALSE
790	790	25-0-75_lmh	all	all_high	all_medium	overExpl-skewed-10-29	19.12	0.82	0	8.47	0.53	TRUE	FALSE	FALSE	TRUE	FALSE
791	791	25-0-75_lmh	all	all_high	all_medium	underExpl-skewed-25-44	34.27	0.82	8.31	0	0.69	TRUE	FALSE	TRUE	FALSE	FALSE
792	792	25-0-75_lmh	all	all_high	all_medium	weak-optimal-20-34	26.84	0.82	1.99	2.31	4.7	TRUE	FALSE	FALSE	FALSE	FALSE
793	793	25-0-75_lmh	all	all_low	25-0-75_lmh	completeRange-5-49	21.71	0.22	1.87	6.07	1.07	FALSE	TRUE	FALSE	FALSE	FALSE
794	794	25-0-75_lmh	all	all_low	25-0-75_lmh	extreme-optimal-25-29	26.66	0.24	0	0.01	8.99	FALSE	TRUE	FALSE	FALSE	TRUE
795	795	25-0-75_lmh	all	all_low	25-0-75_lmh	largerRange-15-39	24.8	0.2	1.86	4.91	2.23	FALSE	TRUE	FALSE	FALSE	FALSE
796	796	25-0-75_lmh	all	all_low	25-0-75_lmh	overExpl-skewed-10-29	17.59	0.2	0	8.71	0.29	FALSE	TRUE	FALSE	TRUE	FALSE
797	797	25-0-75_lmh	all	all_low	25-0-75_lmh	underExpl-skewed-25-44	32.88	0.2	7.44	0	1.56	FALSE	TRUE	FALSE	FALSE	FALSE
798	798	25-0-75_lmh	all	all_low	25-0-75_lmh	weak-optimal-20-34	25.73	0.21	1.27	3.92	3.8	FALSE	TRUE	FALSE	FALSE	FALSE
799	799	25-0-75_lmh	all	all_low	50-0-50_lmh	completeRange-5-49	22.5	0.23	2.24	5.65	1.11	FALSE	TRUE	FALSE	FALSE	FALSE
800	800	25-0-75_lmh	all	all_low	50-0-50_lmh	extreme-optimal-25-29	26.69	0.23	0	0.01	8.98	FALSE	TRUE	FALSE	FALSE	TRUE
801	801	25-0-75_lmh	all	all_low	50-0-50_lmh	largerRange-15-39	25.13	0.2	2.18	4.7	2.11	FALSE	TRUE	FALSE	FALSE	FALSE
802	802	25-0-75_lmh	all	all_low	50-0-50_lmh	overExpl-skewed-10-29	17.76	0.21	0	8.64	0.36	FALSE	TRUE	FALSE	TRUE	FALSE
803	803	25-0-75_lmh	all	all_low	50-0-50_lmh	underExpl-skewed-25-44	33.12	0.2	7.28	0	1.72	FALSE	TRUE	FALSE	FALSE	FALSE
804	804	25-0-75_lmh	all	all_low	50-0-50_lmh	weak-optimal-20-34	25.93	0.2	1.67	3.78	3.55	FALSE	TRUE	FALSE	FALSE	FALSE
805	805	25-0-75_lmh	all	all_low	75-0-25_lmh	completeRange-5-49	22.89	0.23	2.39	5.48	1.13	FALSE	TRUE	FALSE	FALSE	FALSE
806	806	25-0-75_lmh	all	all_low	75-0-25_lmh	extreme-optimal-25-29	26.75	0.22	0	0.01	8.98	FALSE	TRUE	FALSE	FALSE	TRUE
807	807	25-0-75_lmh	all	all_low	75-0-25_lmh	largerRange-15-39	25.32	0.2	2.24	4.52	2.23	FALSE	TRUE	FALSE	FALSE	FALSE
808	808	25-0-75_lmh	all	all_low	75-0-25_lmh	overExpl-skewed-10-29	17.99	0.2	0	8.56	0.44	FALSE	TRUE	FALSE	TRUE	FALSE
809	809	25-0-75_lmh	all	all_low	75-0-25_lmh	underExpl-skewed-25-44	33.23	0.2	7.29	0.01	1.7	FALSE	TRUE	FALSE	FALSE	FALSE
810	810	25-0-75_lmh	all	all_low	75-0-25_lmh	weak-optimal-20-34	26.15	0.2	1.84	3.53	3.62	FALSE	TRUE	FALSE	FALSE	FALSE
811	811	25-0-75_lmh	all	all_low	all_high	completeRange-5-49	21.25	0.21	1.58	6.29	1.13	FALSE	TRUE	FALSE	FALSE	FALSE
812	812	25-0-75_lmh	all	all_low	all_high	extreme-optimal-25-29	26.6	0.24	0	0	9	FALSE	TRUE	FALSE	FALSE	TRUE
813	813	25-0-75_lmh	all	all_low	all_high	largerRange-15-39	24.47	0.19	1.44	5.22	2.33	FALSE	TRUE	FALSE	FALSE	FALSE
814	814	25-0-75_lmh	all	all_low	all_high	overExpl-skewed-10-29	17.35	0.2	0	8.84	0.15	FALSE	TRUE	FALSE	TRUE	FALSE
815	815	25-0-75_lmh	all	all_low	all_high	underExpl-skewed-25-44	32.74	0.21	7.62	0	1.38	FALSE	TRUE	FALSE	FALSE	FALSE
816	816	25-0-75_lmh	all	all_low	all_high	weak-optimal-20-34	25.65	0.2	1.01	3.87	4.12	FALSE	TRUE	FALSE	FALSE	FALSE
817	817	25-0-75_lmh	all	all_low	all_low	completeRange-5-49	22.51	0.26	1.96	5.75	1.29	FALSE	TRUE	FALSE	FALSE	FALSE
818	818	25-0-75_lmh	all	all_low	all_low	extreme-optimal-25-29	26.75	0.22	0	0.03	8.97	FALSE	TRUE	FALSE	FALSE	TRUE
819	819	25-0-75_lmh	all	all_low	all_low	largerRange-15-39	25.31	0.2	1.89	4.44	2.66	FALSE	TRUE	FALSE	FALSE	FALSE
820	820	25-0-75_lmh	all	all_low	all_low	overExpl-skewed-10-29	17.97	0.2	0	8.73	0.27	FALSE	TRUE	FALSE	TRUE	FALSE
821	821	25-0-75_lmh	all	all_low	all_low	underExpl-skewed-25-44	33.19	0.2	7.78	0	1.22	FALSE	TRUE	FALSE	FALSE	FALSE
822	822	25-0-75_lmh	all	all_low	all_low	weak-optimal-20-34	26.16	0.2	1.37	3.24	4.39	FALSE	TRUE	FALSE	FALSE	FALSE
823	823	25-0-75_lmh	all	all_low	all_medium	completeRange-5-49	22.04	0.21	1.74	6.02	1.24	FALSE	TRUE	FALSE	FALSE	FALSE
824	824	25-0-75_lmh	all	all_low	all_medium	extreme-optimal-25-29	26.67	0.23	0	0.01	8.99	FALSE	TRUE	FALSE	FALSE	TRUE
825	825	25-0-75_lmh	all	all_low	all_medium	largerRange-15-39	24.87	0.19	1.58	4.9	2.52	FALSE	TRUE	FALSE	FALSE	FALSE
826	826	25-0-75_lmh	all	all_low	all_medium	overExpl-skewed-10-29	17.69	0.19	0	8.8	0.2	FALSE	TRUE	FALSE	TRUE	FALSE
827	827	25-0-75_lmh	all	all_low	all_medium	underExpl-skewed-25-44	32.98	0.2	7.85	0	1.15	FALSE	TRUE	FALSE	FALSE	FALSE
828	828	25-0-75_lmh	all	all_low	all_medium	weak-optimal-20-34	25.88	0.19	1.07	3.54	4.39	FALSE	TRUE	FALSE	FALSE	FALSE
829	829	25-0-75_lmh	all	all_medium	25-0-75_lmh	completeRange-5-49	23.75	0.44	2.56	5.25	1.19	FALSE	TRUE	FALSE	FALSE	FALSE
830	830	25-0-75_lmh	all	all_medium	25-0-75_lmh	extreme-optimal-25-29	26.82	0.53	0.01	0.01	8.99	FALSE	TRUE	FALSE	FALSE	TRUE
831	831	25-0-75_lmh	all	all_medium	25-0-75_lmh	largerRange-15-39	25.65	0.45	2.35	4.29	2.36	FALSE	TRUE	FALSE	FALSE	FALSE
832	832	25-0-75_lmh	all	all_medium	25-0-75_lmh	overExpl-skewed-10-29	18.31	0.46	0	8.54	0.46	FALSE	TRUE	FALSE	TRUE	FALSE
833	833	25-0-75_lmh	all	all_medium	25-0-75_lmh	underExpl-skewed-25-44	33.61	0.49	7.8	0	1.2	FALSE	TRUE	FALSE	FALSE	FALSE
834	834	25-0-75_lmh	all	all_medium	25-0-75_lmh	weak-optimal-20-34	26.34	0.48	1.8	3.07	4.13	FALSE	TRUE	FALSE	FALSE	FALSE
835	835	25-0-75_lmh	all	all_medium	50-0-50_lmh	completeRange-5-49	24.07	0.46	2.8	5.02	1.18	FALSE	TRUE	FALSE	FALSE	FALSE
836	836	25-0-75_lmh	all	all_medium	50-0-50_lmh	extreme-optimal-25-29	26.86	0.52	0.01	0.01	8.98	FALSE	TRUE	FALSE	FALSE	TRUE
837	837	25-0-75_lmh	all	all_medium	50-0-50_lmh	largerRange-15-39	25.93	0.47	2.63	4.05	2.32	FALSE	TRUE	FALSE	FALSE	FALSE
838	838	25-0-75_lmh	all	all_medium	50-0-50_lmh	overExpl-skewed-10-29	18.53	0.46	0	8.43	0.57	FALSE	TRUE	FALSE	TRUE	FALSE
839	839	25-0-75_lmh	all	all_medium	50-0-50_lmh	underExpl-skewed-25-44	33.69	0.5	7.62	0	1.38	FALSE	TRUE	FALSE	FALSE	FALSE
840	840	25-0-75_lmh	all	all_medium	50-0-50_lmh	weak-optimal-20-34	26.42	0.48	1.99	3.09	3.93	FALSE	TRUE	FALSE	FALSE	FALSE
841	841	25-0-75_lmh	all	all_medium	75-0-25_lmh	completeRange-5-49	24.67	0.48	3.01	4.75	1.24	FALSE	TRUE	FALSE	FALSE	FALSE
842	842	25-0-75_lmh	all	all_medium	75-0-25_lmh	extreme-optimal-25-29	26.88	0.53	0.01	0.01	8.97	FALSE	TRUE	FALSE	FALSE	TRUE
843	843	25-0-75_lmh	all	all_medium	75-0-25_lmh	largerRange-15-39	25.97	0.47	2.63	3.99	2.38	FALSE	TRUE	FALSE	FALSE	FALSE
844	844	25-0-75_lmh	all	all_medium	75-0-25_lmh	overExpl-skewed-10-29	18.53	0.47	0	8.38	0.62	FALSE	TRUE	FALSE	TRUE	FALSE
845	845	25-0-75_lmh	all	all_medium	75-0-25_lmh	underExpl-skewed-25-44	33.8	0.49	7.65	0.01	1.34	FALSE	TRUE	FALSE	FALSE	FALSE
846	846	25-0-75_lmh	all	all_medium	75-0-25_lmh	weak-optimal-20-34	26.51	0.48	2.06	3.03	3.91	FALSE	TRUE	FALSE	FALSE	FALSE
847	847	25-0-75_lmh	all	all_medium	all_high	completeRange-5-49	23.41	0.43	2.33	5.39	1.28	FALSE	TRUE	FALSE	FALSE	FALSE
848	848	25-0-75_lmh	all	all_medium	all_high	extreme-optimal-25-29	26.8	0.52	0	0	9	FALSE	TRUE	FALSE	FALSE	TRUE
849	849	25-0-75_lmh	all	all_medium	all_high	largerRange-15-39	25.4	0.44	2.03	4.45	2.52	FALSE	TRUE	FALSE	FALSE	FALSE
850	850	25-0-75_lmh	all	all_medium	all_high	overExpl-skewed-10-29	18.16	0.44	0	8.7	0.3	FALSE	TRUE	FALSE	TRUE	FALSE
851	851	25-0-75_lmh	all	all_medium	all_high	underExpl-skewed-25-44	33.43	0.49	7.91	0	1.09	FALSE	TRUE	FALSE	FALSE	FALSE
852	852	25-0-75_lmh	all	all_medium	all_high	weak-optimal-20-34	26.23	0.47	1.53	3.1	4.38	FALSE	TRUE	FALSE	FALSE	FALSE
853	853	25-0-75_lmh	all	all_medium	all_low	completeRange-5-49	24.18	0.5	2.56	4.97	1.47	FALSE	TRUE	FALSE	FALSE	FALSE
854	854	25-0-75_lmh	all	all_medium	all_low	extreme-optimal-25-29	26.86	0.53	0.01	0.02	8.96	FALSE	TRUE	FALSE	FALSE	TRUE
855	855	25-0-75_lmh	all	all_medium	all_low	largerRange-15-39	26.05	0.48	2.33	3.78	2.89	FALSE	TRUE	FALSE	FALSE	FALSE
856	856	25-0-75_lmh	all	all_medium	all_low	overExpl-skewed-10-29	18.67	0.48	0	8.6	0.4	FALSE	TRUE	FALSE	TRUE	FALSE
857	857	25-0-75_lmh	all	all_medium	all_low	underExpl-skewed-25-44	33.74	0.5	8.15	0	0.85	FALSE	TRUE	TRUE	FALSE	FALSE
858	858	25-0-75_lmh	all	all_medium	all_low	weak-optimal-20-34	26.52	0.49	1.66	2.61	4.72	FALSE	TRUE	FALSE	FALSE	FALSE
859	859	25-0-75_lmh	all	all_medium	all_medium	completeRange-5-49	23.88	0.44	2.39	5.19	1.42	FALSE	TRUE	FALSE	FALSE	FALSE
860	860	25-0-75_lmh	all	all_medium	all_medium	extreme-optimal-25-29	26.8	0.53	0	0.01	8.99	FALSE	TRUE	FALSE	FALSE	TRUE
861	861	25-0-75_lmh	all	all_medium	all_medium	largerRange-15-39	25.73	0.45	2.08	4.11	2.82	FALSE	TRUE	FALSE	FALSE	FALSE
862	862	25-0-75_lmh	all	all_medium	all_medium	overExpl-skewed-10-29	18.35	0.46	0	8.7	0.3	FALSE	TRUE	FALSE	TRUE	FALSE
863	863	25-0-75_lmh	all	all_medium	all_medium	underExpl-skewed-25-44	33.62	0.49	8.08	0	0.92	FALSE	TRUE	TRUE	FALSE	FALSE
864	864	25-0-75_lmh	all	all_medium	all_medium	weak-optimal-20-34	26.31	0.49	1.5	2.94	4.56	FALSE	TRUE	FALSE	FALSE	FALSE
865	865	25-0-75_lmh	noone	25-0-75_lmh	25-0-75_lmh	completeRange-5-49	2.42	0.12	0.11	11.91	0.07	FALSE	TRUE	FALSE	TRUE	FALSE
866	866	25-0-75_lmh	noone	25-0-75_lmh	25-0-75_lmh	extreme-optimal-25-29	0.93	0.07	0	12.54	0.06	FALSE	TRUE	FALSE	TRUE	FALSE
867	867	25-0-75_lmh	noone	25-0-75_lmh	25-0-75_lmh	largerRange-15-39	1.76	0.1	0.03	12.23	0.09	FALSE	TRUE	FALSE	TRUE	FALSE
868	868	25-0-75_lmh	noone	25-0-75_lmh	25-0-75_lmh	overExpl-skewed-10-29	0.11	0.01	0	12.93	0	FALSE	TRUE	FALSE	TRUE	FALSE
869	869	25-0-75_lmh	noone	25-0-75_lmh	25-0-75_lmh	underExpl-skewed-25-44	12.52	0.29	1.69	7.69	1.09	FALSE	TRUE	FALSE	FALSE	FALSE
870	870	25-0-75_lmh	noone	25-0-75_lmh	25-0-75_lmh	weak-optimal-20-34	1.25	0.08	0.01	12.43	0.07	FALSE	TRUE	FALSE	TRUE	FALSE
871	871	25-0-75_lmh	noone	25-0-75_lmh	50-0-50_lmh	completeRange-5-49	2.71	0.12	0.13	11.81	0.09	FALSE	TRUE	FALSE	TRUE	FALSE
872	872	25-0-75_lmh	noone	25-0-75_lmh	50-0-50_lmh	extreme-optimal-25-29	0.89	0.07	0	12.55	0.06	FALSE	TRUE	FALSE	TRUE	FALSE
873	873	25-0-75_lmh	noone	25-0-75_lmh	50-0-50_lmh	largerRange-15-39	1.88	0.1	0.04	12.18	0.1	FALSE	TRUE	FALSE	TRUE	FALSE
874	874	25-0-75_lmh	noone	25-0-75_lmh	50-0-50_lmh	overExpl-skewed-10-29	0.12	0.01	0	12.93	0	FALSE	TRUE	FALSE	TRUE	FALSE
875	875	25-0-75_lmh	noone	25-0-75_lmh	50-0-50_lmh	underExpl-skewed-25-44	13.33	0.3	1.83	7.42	1.11	FALSE	TRUE	FALSE	FALSE	FALSE
876	876	25-0-75_lmh	noone	25-0-75_lmh	50-0-50_lmh	weak-optimal-20-34	1.25	0.08	0.01	12.43	0.07	FALSE	TRUE	FALSE	TRUE	FALSE
877	877	25-0-75_lmh	noone	25-0-75_lmh	75-0-25_lmh	completeRange-5-49	2.92	0.13	0.15	11.73	0.09	FALSE	TRUE	FALSE	TRUE	FALSE
878	878	25-0-75_lmh	noone	25-0-75_lmh	75-0-25_lmh	extreme-optimal-25-29	0.88	0.06	0	12.57	0.06	FALSE	TRUE	FALSE	TRUE	FALSE
879	879	25-0-75_lmh	noone	25-0-75_lmh	75-0-25_lmh	largerRange-15-39	1.8	0.11	0.04	12.16	0.09	FALSE	TRUE	FALSE	TRUE	FALSE
880	880	25-0-75_lmh	noone	25-0-75_lmh	75-0-25_lmh	overExpl-skewed-10-29	0.08	0.01	0	12.94	0	FALSE	TRUE	FALSE	TRUE	FALSE
881	881	25-0-75_lmh	noone	25-0-75_lmh	75-0-25_lmh	underExpl-skewed-25-44	12.94	0.31	1.78	7.55	1.08	FALSE	TRUE	FALSE	FALSE	FALSE
882	882	25-0-75_lmh	noone	25-0-75_lmh	75-0-25_lmh	weak-optimal-20-34	1.19	0.08	0.01	12.43	0.06	FALSE	TRUE	FALSE	TRUE	FALSE
883	883	25-0-75_lmh	noone	25-0-75_lmh	all_high	completeRange-5-49	2.48	0.12	0.09	11.89	0.09	FALSE	TRUE	FALSE	TRUE	FALSE
884	884	25-0-75_lmh	noone	25-0-75_lmh	all_high	extreme-optimal-25-29	0.95	0.07	0	12.53	0.06	FALSE	TRUE	FALSE	TRUE	FALSE
885	885	25-0-75_lmh	noone	25-0-75_lmh	all_high	largerRange-15-39	1.57	0.09	0.03	12.28	0.08	FALSE	TRUE	FALSE	TRUE	FALSE
886	886	25-0-75_lmh	noone	25-0-75_lmh	all_high	overExpl-skewed-10-29	0.09	0.01	0	12.94	0	FALSE	TRUE	FALSE	TRUE	FALSE
887	887	25-0-75_lmh	noone	25-0-75_lmh	all_high	underExpl-skewed-25-44	12.72	0.29	1.68	7.56	1.17	FALSE	TRUE	FALSE	FALSE	FALSE
888	888	25-0-75_lmh	noone	25-0-75_lmh	all_high	weak-optimal-20-34	1.13	0.08	0.01	12.48	0.06	FALSE	TRUE	FALSE	TRUE	FALSE
889	889	25-0-75_lmh	noone	25-0-75_lmh	all_low	completeRange-5-49	2.43	0.12	0.09	11.88	0.08	FALSE	TRUE	FALSE	TRUE	FALSE
890	890	25-0-75_lmh	noone	25-0-75_lmh	all_low	extreme-optimal-25-29	0.91	0.07	0	12.56	0.06	FALSE	TRUE	FALSE	TRUE	FALSE
891	891	25-0-75_lmh	noone	25-0-75_lmh	all_low	largerRange-15-39	1.61	0.1	0.03	12.26	0.08	FALSE	TRUE	FALSE	TRUE	FALSE
892	892	25-0-75_lmh	noone	25-0-75_lmh	all_low	overExpl-skewed-10-29	0.09	0.01	0	12.94	0	FALSE	TRUE	FALSE	TRUE	FALSE
893	893	25-0-75_lmh	noone	25-0-75_lmh	all_low	underExpl-skewed-25-44	12.61	0.32	1.6	7.63	1.15	FALSE	TRUE	FALSE	FALSE	FALSE
894	894	25-0-75_lmh	noone	25-0-75_lmh	all_low	weak-optimal-20-34	1.14	0.08	0.01	12.45	0.07	FALSE	TRUE	FALSE	TRUE	FALSE
895	895	25-0-75_lmh	noone	25-0-75_lmh	all_medium	completeRange-5-49	2.14	0.12	0.08	11.99	0.07	FALSE	TRUE	FALSE	TRUE	FALSE
896	896	25-0-75_lmh	noone	25-0-75_lmh	all_medium	extreme-optimal-25-29	0.9	0.07	0	12.55	0.06	FALSE	TRUE	FALSE	TRUE	FALSE
897	897	25-0-75_lmh	noone	25-0-75_lmh	all_medium	largerRange-15-39	1.53	0.1	0.03	12.28	0.08	FALSE	TRUE	FALSE	TRUE	FALSE
898	898	25-0-75_lmh	noone	25-0-75_lmh	all_medium	overExpl-skewed-10-29	0.09	0.01	0	12.94	0	FALSE	TRUE	FALSE	TRUE	FALSE
899	899	25-0-75_lmh	noone	25-0-75_lmh	all_medium	underExpl-skewed-25-44	12.77	0.32	1.64	7.56	1.16	FALSE	TRUE	FALSE	FALSE	FALSE
900	900	25-0-75_lmh	noone	25-0-75_lmh	all_medium	weak-optimal-20-34	1.12	0.08	0.01	12.46	0.06	FALSE	TRUE	FALSE	TRUE	FALSE
901	901	25-0-75_lmh	noone	50-0-50_lmh	25-0-75_lmh	completeRange-5-49	2.63	0.12	0.12	11.85	0.1	FALSE	TRUE	FALSE	TRUE	FALSE
902	902	25-0-75_lmh	noone	50-0-50_lmh	25-0-75_lmh	extreme-optimal-25-29	0.9	0.07	0	12.54	0.05	FALSE	TRUE	FALSE	TRUE	FALSE
903	903	25-0-75_lmh	noone	50-0-50_lmh	25-0-75_lmh	largerRange-15-39	1.74	0.1	0.04	12.23	0.09	FALSE	TRUE	FALSE	TRUE	FALSE
904	904	25-0-75_lmh	noone	50-0-50_lmh	25-0-75_lmh	overExpl-skewed-10-29	0.1	0.01	0	12.94	0	FALSE	TRUE	FALSE	TRUE	FALSE
905	905	25-0-75_lmh	noone	50-0-50_lmh	25-0-75_lmh	underExpl-skewed-25-44	12.79	0.3	1.7	7.57	1.15	FALSE	TRUE	FALSE	FALSE	FALSE
906	906	25-0-75_lmh	noone	50-0-50_lmh	25-0-75_lmh	weak-optimal-20-34	1.2	0.08	0.01	12.43	0.06	FALSE	TRUE	FALSE	TRUE	FALSE
907	907	25-0-75_lmh	noone	50-0-50_lmh	50-0-50_lmh	completeRange-5-49	2.85	0.13	0.14	11.75	0.1	FALSE	TRUE	FALSE	TRUE	FALSE
908	908	25-0-75_lmh	noone	50-0-50_lmh	50-0-50_lmh	extreme-optimal-25-29	0.96	0.07	0	12.53	0.06	FALSE	TRUE	FALSE	TRUE	FALSE
909	909	25-0-75_lmh	noone	50-0-50_lmh	50-0-50_lmh	largerRange-15-39	1.76	0.1	0.05	12.2	0.09	FALSE	TRUE	FALSE	TRUE	FALSE
910	910	25-0-75_lmh	noone	50-0-50_lmh	50-0-50_lmh	overExpl-skewed-10-29	0.12	0.01	0	12.93	0	FALSE	TRUE	FALSE	TRUE	FALSE
911	911	25-0-75_lmh	noone	50-0-50_lmh	50-0-50_lmh	underExpl-skewed-25-44	13.28	0.31	1.84	7.39	1.12	FALSE	TRUE	FALSE	FALSE	FALSE
912	912	25-0-75_lmh	noone	50-0-50_lmh	50-0-50_lmh	weak-optimal-20-34	1.29	0.08	0.01	12.41	0.07	FALSE	TRUE	FALSE	TRUE	FALSE
913	913	25-0-75_lmh	noone	50-0-50_lmh	75-0-25_lmh	completeRange-5-49	3.03	0.14	0.16	11.68	0.1	FALSE	TRUE	FALSE	TRUE	FALSE
914	914	25-0-75_lmh	noone	50-0-50_lmh	75-0-25_lmh	extreme-optimal-25-29	0.98	0.07	0	12.51	0.06	FALSE	TRUE	FALSE	TRUE	FALSE
915	915	25-0-75_lmh	noone	50-0-50_lmh	75-0-25_lmh	largerRange-15-39	1.89	0.11	0.06	12.16	0.1	FALSE	TRUE	FALSE	TRUE	FALSE
916	916	25-0-75_lmh	noone	50-0-50_lmh	75-0-25_lmh	overExpl-skewed-10-29	0.1	0.01	0	12.93	0	FALSE	TRUE	FALSE	TRUE	FALSE
917	917	25-0-75_lmh	noone	50-0-50_lmh	75-0-25_lmh	underExpl-skewed-25-44	13.06	0.31	1.77	7.5	1.11	FALSE	TRUE	FALSE	FALSE	FALSE
918	918	25-0-75_lmh	noone	50-0-50_lmh	75-0-25_lmh	weak-optimal-20-34	1.25	0.09	0.01	12.4	0.07	FALSE	TRUE	FALSE	TRUE	FALSE
919	919	25-0-75_lmh	noone	50-0-50_lmh	all_high	completeRange-5-49	2.39	0.11	0.09	11.95	0.08	FALSE	TRUE	FALSE	TRUE	FALSE
920	920	25-0-75_lmh	noone	50-0-50_lmh	all_high	extreme-optimal-25-29	0.92	0.07	0	12.56	0.06	FALSE	TRUE	FALSE	TRUE	FALSE
921	921	25-0-75_lmh	noone	50-0-50_lmh	all_high	largerRange-15-39	1.57	0.1	0.03	12.28	0.07	FALSE	TRUE	FALSE	TRUE	FALSE
922	922	25-0-75_lmh	noone	50-0-50_lmh	all_high	overExpl-skewed-10-29	0.09	0.01	0	12.94	0	FALSE	TRUE	FALSE	TRUE	FALSE
923	923	25-0-75_lmh	noone	50-0-50_lmh	all_high	underExpl-skewed-25-44	12.8	0.3	1.62	7.55	1.21	FALSE	TRUE	FALSE	FALSE	FALSE
924	924	25-0-75_lmh	noone	50-0-50_lmh	all_high	weak-optimal-20-34	1.15	0.07	0.01	12.48	0.05	FALSE	TRUE	FALSE	TRUE	FALSE
925	925	25-0-75_lmh	noone	50-0-50_lmh	all_low	completeRange-5-49	2.33	0.12	0.09	11.9	0.08	FALSE	TRUE	FALSE	TRUE	FALSE
926	926	25-0-75_lmh	noone	50-0-50_lmh	all_low	extreme-optimal-25-29	0.9	0.07	0	12.54	0.06	FALSE	TRUE	FALSE	TRUE	FALSE
927	927	25-0-75_lmh	noone	50-0-50_lmh	all_low	largerRange-15-39	1.64	0.1	0.03	12.24	0.08	FALSE	TRUE	FALSE	TRUE	FALSE
928	928	25-0-75_lmh	noone	50-0-50_lmh	all_low	overExpl-skewed-10-29	0.1	0.01	0	12.93	0	FALSE	TRUE	FALSE	TRUE	FALSE
929	929	25-0-75_lmh	noone	50-0-50_lmh	all_low	underExpl-skewed-25-44	12.5	0.31	1.64	7.69	1.12	FALSE	TRUE	FALSE	FALSE	FALSE
930	930	25-0-75_lmh	noone	50-0-50_lmh	all_low	weak-optimal-20-34	1.14	0.08	0.01	12.46	0.06	FALSE	TRUE	FALSE	TRUE	FALSE
931	931	25-0-75_lmh	noone	50-0-50_lmh	all_medium	completeRange-5-49	2.08	0.12	0.07	11.99	0.07	FALSE	TRUE	FALSE	TRUE	FALSE
932	932	25-0-75_lmh	noone	50-0-50_lmh	all_medium	extreme-optimal-25-29	0.91	0.07	0	12.56	0.06	FALSE	TRUE	FALSE	TRUE	FALSE
933	933	25-0-75_lmh	noone	50-0-50_lmh	all_medium	largerRange-15-39	1.46	0.1	0.03	12.29	0.07	FALSE	TRUE	FALSE	TRUE	FALSE
934	934	25-0-75_lmh	noone	50-0-50_lmh	all_medium	overExpl-skewed-10-29	0.09	0.01	0	12.94	0	FALSE	TRUE	FALSE	TRUE	FALSE
935	935	25-0-75_lmh	noone	50-0-50_lmh	all_medium	underExpl-skewed-25-44	12.68	0.32	1.64	7.58	1.14	FALSE	TRUE	FALSE	FALSE	FALSE
936	936	25-0-75_lmh	noone	50-0-50_lmh	all_medium	weak-optimal-20-34	1.22	0.08	0.01	12.43	0.07	FALSE	TRUE	FALSE	TRUE	FALSE
937	937	25-0-75_lmh	noone	75-0-25_lmh	25-0-75_lmh	completeRange-5-49	2.51	0.12	0.1	11.89	0.09	FALSE	TRUE	FALSE	TRUE	FALSE
938	938	25-0-75_lmh	noone	75-0-25_lmh	25-0-75_lmh	extreme-optimal-25-29	0.99	0.07	0	12.51	0.07	FALSE	TRUE	FALSE	TRUE	FALSE
939	939	25-0-75_lmh	noone	75-0-25_lmh	25-0-75_lmh	largerRange-15-39	1.71	0.1	0.04	12.25	0.08	FALSE	TRUE	FALSE	TRUE	FALSE
940	940	25-0-75_lmh	noone	75-0-25_lmh	25-0-75_lmh	overExpl-skewed-10-29	0.09	0.01	0	12.93	0	FALSE	TRUE	FALSE	TRUE	FALSE
941	941	25-0-75_lmh	noone	75-0-25_lmh	25-0-75_lmh	underExpl-skewed-25-44	12.9	0.3	1.72	7.5	1.15	FALSE	TRUE	FALSE	FALSE	FALSE
942	942	25-0-75_lmh	noone	75-0-25_lmh	25-0-75_lmh	weak-optimal-20-34	1.3	0.09	0.01	12.4	0.06	FALSE	TRUE	FALSE	TRUE	FALSE
943	943	25-0-75_lmh	noone	75-0-25_lmh	50-0-50_lmh	completeRange-5-49	2.77	0.13	0.14	11.77	0.1	FALSE	TRUE	FALSE	TRUE	FALSE
944	944	25-0-75_lmh	noone	75-0-25_lmh	50-0-50_lmh	extreme-optimal-25-29	0.96	0.07	0	12.51	0.06	FALSE	TRUE	FALSE	TRUE	FALSE
945	945	25-0-75_lmh	noone	75-0-25_lmh	50-0-50_lmh	largerRange-15-39	1.66	0.1	0.03	12.24	0.1	FALSE	TRUE	FALSE	TRUE	FALSE
946	946	25-0-75_lmh	noone	75-0-25_lmh	50-0-50_lmh	overExpl-skewed-10-29	0.1	0.01	0	12.93	0	FALSE	TRUE	FALSE	TRUE	FALSE
947	947	25-0-75_lmh	noone	75-0-25_lmh	50-0-50_lmh	underExpl-skewed-25-44	13.2	0.31	1.84	7.41	1.12	FALSE	TRUE	FALSE	FALSE	FALSE
948	948	25-0-75_lmh	noone	75-0-25_lmh	50-0-50_lmh	weak-optimal-20-34	1.18	0.08	0.01	12.45	0.07	FALSE	TRUE	FALSE	TRUE	FALSE
949	949	25-0-75_lmh	noone	75-0-25_lmh	75-0-25_lmh	completeRange-5-49	2.8	0.13	0.16	11.73	0.1	FALSE	TRUE	FALSE	TRUE	FALSE
950	950	25-0-75_lmh	noone	75-0-25_lmh	75-0-25_lmh	extreme-optimal-25-29	0.91	0.08	0	12.51	0.06	FALSE	TRUE	FALSE	TRUE	FALSE
951	951	25-0-75_lmh	noone	75-0-25_lmh	75-0-25_lmh	largerRange-15-39	1.79	0.11	0.05	12.17	0.09	FALSE	TRUE	FALSE	TRUE	FALSE
952	952	25-0-75_lmh	noone	75-0-25_lmh	75-0-25_lmh	overExpl-skewed-10-29	0.07	0.01	0	12.95	0	FALSE	TRUE	FALSE	TRUE	FALSE
953	953	25-0-75_lmh	noone	75-0-25_lmh	75-0-25_lmh	underExpl-skewed-25-44	12.83	0.3	1.75	7.6	1.08	FALSE	TRUE	FALSE	FALSE	FALSE
954	954	25-0-75_lmh	noone	75-0-25_lmh	75-0-25_lmh	weak-optimal-20-34	1.35	0.09	0.01	12.38	0.08	FALSE	TRUE	FALSE	TRUE	FALSE
955	955	25-0-75_lmh	noone	75-0-25_lmh	all_high	completeRange-5-49	2.54	0.11	0.1	11.9	0.08	FALSE	TRUE	FALSE	TRUE	FALSE
956	956	25-0-75_lmh	noone	75-0-25_lmh	all_high	extreme-optimal-25-29	0.9	0.07	0	12.54	0.06	FALSE	TRUE	FALSE	TRUE	FALSE
957	957	25-0-75_lmh	noone	75-0-25_lmh	all_high	largerRange-15-39	1.53	0.1	0.03	12.29	0.07	FALSE	TRUE	FALSE	TRUE	FALSE
958	958	25-0-75_lmh	noone	75-0-25_lmh	all_high	overExpl-skewed-10-29	0.11	0.01	0	12.93	0	FALSE	TRUE	FALSE	TRUE	FALSE
959	959	25-0-75_lmh	noone	75-0-25_lmh	all_high	underExpl-skewed-25-44	12.82	0.3	1.65	7.54	1.2	FALSE	TRUE	FALSE	FALSE	FALSE
960	960	25-0-75_lmh	noone	75-0-25_lmh	all_high	weak-optimal-20-34	1.25	0.08	0.01	12.44	0.06	FALSE	TRUE	FALSE	TRUE	FALSE
961	961	25-0-75_lmh	noone	75-0-25_lmh	all_low	completeRange-5-49	2.39	0.13	0.1	11.87	0.08	FALSE	TRUE	FALSE	TRUE	FALSE
962	962	25-0-75_lmh	noone	75-0-25_lmh	all_low	extreme-optimal-25-29	0.87	0.07	0	12.54	0.05	FALSE	TRUE	FALSE	TRUE	FALSE
963	963	25-0-75_lmh	noone	75-0-25_lmh	all_low	largerRange-15-39	1.63	0.1	0.03	12.25	0.08	FALSE	TRUE	FALSE	TRUE	FALSE
964	964	25-0-75_lmh	noone	75-0-25_lmh	all_low	overExpl-skewed-10-29	0.09	0.01	0	12.93	0	FALSE	TRUE	FALSE	TRUE	FALSE
965	965	25-0-75_lmh	noone	75-0-25_lmh	all_low	underExpl-skewed-25-44	12.57	0.32	1.62	7.63	1.13	FALSE	TRUE	FALSE	FALSE	FALSE
966	966	25-0-75_lmh	noone	75-0-25_lmh	all_low	weak-optimal-20-34	1.18	0.08	0.01	12.46	0.06	FALSE	TRUE	FALSE	TRUE	FALSE
967	967	25-0-75_lmh	noone	75-0-25_lmh	all_medium	completeRange-5-49	2.47	0.13	0.1	11.86	0.08	FALSE	TRUE	FALSE	TRUE	FALSE
968	968	25-0-75_lmh	noone	75-0-25_lmh	all_medium	extreme-optimal-25-29	0.91	0.07	0	12.52	0.06	FALSE	TRUE	FALSE	TRUE	FALSE
969	969	25-0-75_lmh	noone	75-0-25_lmh	all_medium	largerRange-15-39	1.69	0.1	0.03	12.23	0.08	FALSE	TRUE	FALSE	TRUE	FALSE
970	970	25-0-75_lmh	noone	75-0-25_lmh	all_medium	overExpl-skewed-10-29	0.08	0.01	0	12.94	0	FALSE	TRUE	FALSE	TRUE	FALSE
971	971	25-0-75_lmh	noone	75-0-25_lmh	all_medium	underExpl-skewed-25-44	12.52	0.31	1.59	7.69	1.13	FALSE	TRUE	FALSE	FALSE	FALSE
972	972	25-0-75_lmh	noone	75-0-25_lmh	all_medium	weak-optimal-20-34	1.23	0.08	0.01	12.45	0.06	FALSE	TRUE	FALSE	TRUE	FALSE
973	973	25-0-75_lmh	noone	all_high	25-0-75_lmh	completeRange-5-49	2.71	0.12	0.13	11.82	0.1	FALSE	TRUE	FALSE	TRUE	FALSE
974	974	25-0-75_lmh	noone	all_high	25-0-75_lmh	extreme-optimal-25-29	0.96	0.07	0	12.52	0.07	FALSE	TRUE	FALSE	TRUE	FALSE
975	975	25-0-75_lmh	noone	all_high	25-0-75_lmh	largerRange-15-39	1.89	0.1	0.04	12.17	0.09	FALSE	TRUE	FALSE	TRUE	FALSE
976	976	25-0-75_lmh	noone	all_high	25-0-75_lmh	overExpl-skewed-10-29	0.08	0.01	0	12.95	0	FALSE	TRUE	FALSE	TRUE	FALSE
977	977	25-0-75_lmh	noone	all_high	25-0-75_lmh	underExpl-skewed-25-44	13.05	0.3	1.78	7.46	1.14	FALSE	TRUE	FALSE	FALSE	FALSE
978	978	25-0-75_lmh	noone	all_high	25-0-75_lmh	weak-optimal-20-34	1.16	0.08	0.01	12.46	0.06	FALSE	TRUE	FALSE	TRUE	FALSE
979	979	25-0-75_lmh	noone	all_high	50-0-50_lmh	completeRange-5-49	3.06	0.13	0.15	11.69	0.1	FALSE	TRUE	FALSE	TRUE	FALSE
980	980	25-0-75_lmh	noone	all_high	50-0-50_lmh	extreme-optimal-25-29	0.96	0.07	0	12.54	0.06	FALSE	TRUE	FALSE	TRUE	FALSE
981	981	25-0-75_lmh	noone	all_high	50-0-50_lmh	largerRange-15-39	1.8	0.1	0.04	12.19	0.09	FALSE	TRUE	FALSE	TRUE	FALSE
982	982	25-0-75_lmh	noone	all_high	50-0-50_lmh	overExpl-skewed-10-29	0.1	0.01	0	12.93	0	FALSE	TRUE	FALSE	TRUE	FALSE
983	983	25-0-75_lmh	noone	all_high	50-0-50_lmh	underExpl-skewed-25-44	12.71	0.3	1.76	7.61	1.07	FALSE	TRUE	FALSE	FALSE	FALSE
984	984	25-0-75_lmh	noone	all_high	50-0-50_lmh	weak-optimal-20-34	1.12	0.08	0.01	12.47	0.06	FALSE	TRUE	FALSE	TRUE	FALSE
985	985	25-0-75_lmh	noone	all_high	75-0-25_lmh	completeRange-5-49	2.78	0.13	0.14	11.75	0.09	FALSE	TRUE	FALSE	TRUE	FALSE
986	986	25-0-75_lmh	noone	all_high	75-0-25_lmh	extreme-optimal-25-29	0.89	0.07	0	12.55	0.06	FALSE	TRUE	FALSE	TRUE	FALSE
987	987	25-0-75_lmh	noone	all_high	75-0-25_lmh	largerRange-15-39	1.9	0.1	0.04	12.17	0.1	FALSE	TRUE	FALSE	TRUE	FALSE
988	988	25-0-75_lmh	noone	all_high	75-0-25_lmh	overExpl-skewed-10-29	0.09	0.01	0	12.93	0	FALSE	TRUE	FALSE	TRUE	FALSE
989	989	25-0-75_lmh	noone	all_high	75-0-25_lmh	underExpl-skewed-25-44	12.88	0.31	1.81	7.55	1.06	FALSE	TRUE	FALSE	FALSE	FALSE
990	990	25-0-75_lmh	noone	all_high	75-0-25_lmh	weak-optimal-20-34	1.22	0.09	0.01	12.4	0.07	FALSE	TRUE	FALSE	TRUE	FALSE
991	991	25-0-75_lmh	noone	all_high	all_high	completeRange-5-49	2.56	0.11	0.12	11.88	0.08	FALSE	TRUE	FALSE	TRUE	FALSE
992	992	25-0-75_lmh	noone	all_high	all_high	extreme-optimal-25-29	0.84	0.07	0	12.56	0.05	FALSE	TRUE	FALSE	TRUE	FALSE
993	993	25-0-75_lmh	noone	all_high	all_high	largerRange-15-39	1.6	0.09	0.03	12.29	0.08	FALSE	TRUE	FALSE	TRUE	FALSE
994	994	25-0-75_lmh	noone	all_high	all_high	overExpl-skewed-10-29	0.09	0.01	0	12.94	0	FALSE	TRUE	FALSE	TRUE	FALSE
995	995	25-0-75_lmh	noone	all_high	all_high	underExpl-skewed-25-44	12.59	0.3	1.6	7.64	1.16	FALSE	TRUE	FALSE	FALSE	FALSE
996	996	25-0-75_lmh	noone	all_high	all_high	weak-optimal-20-34	1.2	0.07	0.01	12.46	0.07	FALSE	TRUE	FALSE	TRUE	FALSE
997	997	25-0-75_lmh	noone	all_high	all_low	completeRange-5-49	2.29	0.13	0.08	11.9	0.08	FALSE	TRUE	FALSE	TRUE	FALSE
998	998	25-0-75_lmh	noone	all_high	all_low	extreme-optimal-25-29	0.98	0.07	0	12.51	0.07	FALSE	TRUE	FALSE	TRUE	FALSE
999	999	25-0-75_lmh	noone	all_high	all_low	largerRange-15-39	1.66	0.1	0.03	12.23	0.08	FALSE	TRUE	FALSE	TRUE	FALSE
1000	1000	25-0-75_lmh	noone	all_high	all_low	overExpl-skewed-10-29	0.1	0.01	0	12.93	0	FALSE	TRUE	FALSE	TRUE	FALSE
1001	1001	25-0-75_lmh	noone	all_high	all_low	underExpl-skewed-25-44	12.42	0.32	1.56	7.74	1.12	FALSE	TRUE	FALSE	FALSE	FALSE
1002	1002	25-0-75_lmh	noone	all_high	all_low	weak-optimal-20-34	1.25	0.09	0.01	12.4	0.07	FALSE	TRUE	FALSE	TRUE	FALSE
1003	1003	25-0-75_lmh	noone	all_high	all_medium	completeRange-5-49	2.39	0.13	0.1	11.88	0.08	FALSE	TRUE	FALSE	TRUE	FALSE
1004	1004	25-0-75_lmh	noone	all_high	all_medium	extreme-optimal-25-29	0.9	0.07	0	12.55	0.06	FALSE	TRUE	FALSE	TRUE	FALSE
1005	1005	25-0-75_lmh	noone	all_high	all_medium	largerRange-15-39	1.69	0.1	0.04	12.24	0.08	FALSE	TRUE	FALSE	TRUE	FALSE
1006	1006	25-0-75_lmh	noone	all_high	all_medium	overExpl-skewed-10-29	0.08	0.01	0	12.95	0	FALSE	TRUE	FALSE	TRUE	FALSE
1007	1007	25-0-75_lmh	noone	all_high	all_medium	underExpl-skewed-25-44	12.72	0.31	1.62	7.62	1.14	FALSE	TRUE	FALSE	FALSE	FALSE
1008	1008	25-0-75_lmh	noone	all_high	all_medium	weak-optimal-20-34	1.19	0.08	0.01	12.45	0.06	FALSE	TRUE	FALSE	TRUE	FALSE
1009	1009	25-0-75_lmh	noone	all_low	25-0-75_lmh	completeRange-5-49	2.71	0.12	0.12	11.82	0.09	FALSE	TRUE	FALSE	TRUE	FALSE
1010	1010	25-0-75_lmh	noone	all_low	25-0-75_lmh	extreme-optimal-25-29	1.02	0.08	0	12.49	0.07	FALSE	TRUE	FALSE	TRUE	FALSE
1011	1011	25-0-75_lmh	noone	all_low	25-0-75_lmh	largerRange-15-39	1.8	0.1	0.04	12.22	0.08	FALSE	TRUE	FALSE	TRUE	FALSE
1012	1012	25-0-75_lmh	noone	all_low	25-0-75_lmh	overExpl-skewed-10-29	0.07	0.01	0	12.95	0	FALSE	TRUE	FALSE	TRUE	FALSE
1013	1013	25-0-75_lmh	noone	all_low	25-0-75_lmh	underExpl-skewed-25-44	12.97	0.29	1.72	7.51	1.17	FALSE	TRUE	FALSE	FALSE	FALSE
1014	1014	25-0-75_lmh	noone	all_low	25-0-75_lmh	weak-optimal-20-34	1.1	0.08	0.01	12.47	0.06	FALSE	TRUE	FALSE	TRUE	FALSE
1015	1015	25-0-75_lmh	noone	all_low	50-0-50_lmh	completeRange-5-49	2.75	0.13	0.14	11.79	0.1	FALSE	TRUE	FALSE	TRUE	FALSE
1016	1016	25-0-75_lmh	noone	all_low	50-0-50_lmh	extreme-optimal-25-29	0.9	0.07	0	12.54	0.06	FALSE	TRUE	FALSE	TRUE	FALSE
1017	1017	25-0-75_lmh	noone	all_low	50-0-50_lmh	largerRange-15-39	1.91	0.1	0.04	12.17	0.1	FALSE	TRUE	FALSE	TRUE	FALSE
1018	1018	25-0-75_lmh	noone	all_low	50-0-50_lmh	overExpl-skewed-10-29	0.09	0.01	0	12.94	0	FALSE	TRUE	FALSE	TRUE	FALSE
1019	1019	25-0-75_lmh	noone	all_low	50-0-50_lmh	underExpl-skewed-25-44	13.19	0.3	1.8	7.47	1.14	FALSE	TRUE	FALSE	FALSE	FALSE
1020	1020	25-0-75_lmh	noone	all_low	50-0-50_lmh	weak-optimal-20-34	1.2	0.08	0.01	12.45	0.07	FALSE	TRUE	FALSE	TRUE	FALSE
1021	1021	25-0-75_lmh	noone	all_low	75-0-25_lmh	completeRange-5-49	2.98	0.14	0.16	11.68	0.11	FALSE	TRUE	FALSE	TRUE	FALSE
1022	1022	25-0-75_lmh	noone	all_low	75-0-25_lmh	extreme-optimal-25-29	0.93	0.07	0	12.53	0.06	FALSE	TRUE	FALSE	TRUE	FALSE
1023	1023	25-0-75_lmh	noone	all_low	75-0-25_lmh	largerRange-15-39	1.81	0.11	0.05	12.16	0.1	FALSE	TRUE	FALSE	TRUE	FALSE
1024	1024	25-0-75_lmh	noone	all_low	75-0-25_lmh	overExpl-skewed-10-29	0.08	0.01	0	12.94	0	FALSE	TRUE	FALSE	TRUE	FALSE
1025	1025	25-0-75_lmh	noone	all_low	75-0-25_lmh	underExpl-skewed-25-44	12.92	0.31	1.79	7.55	1.06	FALSE	TRUE	FALSE	FALSE	FALSE
1026	1026	25-0-75_lmh	noone	all_low	75-0-25_lmh	weak-optimal-20-34	1.19	0.08	0.01	12.45	0.06	FALSE	TRUE	FALSE	TRUE	FALSE
1027	1027	25-0-75_lmh	noone	all_low	all_high	completeRange-5-49	2.52	0.11	0.09	11.91	0.08	FALSE	TRUE	FALSE	TRUE	FALSE
1028	1028	25-0-75_lmh	noone	all_low	all_high	extreme-optimal-25-29	0.83	0.06	0	12.58	0.05	FALSE	TRUE	FALSE	TRUE	FALSE
1029	1029	25-0-75_lmh	noone	all_low	all_high	largerRange-15-39	1.62	0.09	0.03	12.29	0.08	FALSE	TRUE	FALSE	TRUE	FALSE
1030	1030	25-0-75_lmh	noone	all_low	all_high	overExpl-skewed-10-29	0.1	0.01	0	12.94	0	FALSE	TRUE	FALSE	TRUE	FALSE
1031	1031	25-0-75_lmh	noone	all_low	all_high	underExpl-skewed-25-44	12.8	0.31	1.65	7.51	1.18	FALSE	TRUE	FALSE	FALSE	FALSE
1032	1032	25-0-75_lmh	noone	all_low	all_high	weak-optimal-20-34	1.25	0.08	0.01	12.45	0.06	FALSE	TRUE	FALSE	TRUE	FALSE
1033	1033	25-0-75_lmh	noone	all_low	all_low	completeRange-5-49	2.4	0.13	0.1	11.86	0.08	FALSE	TRUE	FALSE	TRUE	FALSE
1034	1034	25-0-75_lmh	noone	all_low	all_low	extreme-optimal-25-29	0.93	0.07	0	12.54	0.06	FALSE	TRUE	FALSE	TRUE	FALSE
1035	1035	25-0-75_lmh	noone	all_low	all_low	largerRange-15-39	1.64	0.11	0.03	12.22	0.08	FALSE	TRUE	FALSE	TRUE	FALSE
1036	1036	25-0-75_lmh	noone	all_low	all_low	overExpl-skewed-10-29	0.09	0.01	0	12.94	0	FALSE	TRUE	FALSE	TRUE	FALSE
1037	1037	25-0-75_lmh	noone	all_low	all_low	underExpl-skewed-25-44	12.58	0.31	1.63	7.66	1.13	FALSE	TRUE	FALSE	FALSE	FALSE
1038	1038	25-0-75_lmh	noone	all_low	all_low	weak-optimal-20-34	1.21	0.09	0.01	12.41	0.06	FALSE	TRUE	FALSE	TRUE	FALSE
1039	1039	25-0-75_lmh	noone	all_low	all_medium	completeRange-5-49	2.32	0.13	0.09	11.9	0.08	FALSE	TRUE	FALSE	TRUE	FALSE
1040	1040	25-0-75_lmh	noone	all_low	all_medium	extreme-optimal-25-29	0.95	0.07	0	12.52	0.06	FALSE	TRUE	FALSE	TRUE	FALSE
1041	1041	25-0-75_lmh	noone	all_low	all_medium	largerRange-15-39	1.48	0.1	0.02	12.31	0.07	FALSE	TRUE	FALSE	TRUE	FALSE
1042	1042	25-0-75_lmh	noone	all_low	all_medium	overExpl-skewed-10-29	0.08	0.01	0	12.95	0	FALSE	TRUE	FALSE	TRUE	FALSE
1043	1043	25-0-75_lmh	noone	all_low	all_medium	underExpl-skewed-25-44	12.74	0.31	1.62	7.62	1.15	FALSE	TRUE	FALSE	FALSE	FALSE
1044	1044	25-0-75_lmh	noone	all_low	all_medium	weak-optimal-20-34	1.16	0.08	0.01	12.47	0.06	FALSE	TRUE	FALSE	TRUE	FALSE
1045	1045	25-0-75_lmh	noone	all_medium	25-0-75_lmh	completeRange-5-49	2.69	0.12	0.13	11.83	0.09	FALSE	TRUE	FALSE	TRUE	FALSE
1046	1046	25-0-75_lmh	noone	all_medium	25-0-75_lmh	extreme-optimal-25-29	1.05	0.08	0	12.49	0.07	FALSE	TRUE	FALSE	TRUE	FALSE
1047	1047	25-0-75_lmh	noone	all_medium	25-0-75_lmh	largerRange-15-39	1.74	0.09	0.04	12.24	0.09	FALSE	TRUE	FALSE	TRUE	FALSE
1048	1048	25-0-75_lmh	noone	all_medium	25-0-75_lmh	overExpl-skewed-10-29	0.09	0.01	0	12.95	0	FALSE	TRUE	FALSE	TRUE	FALSE
1049	1049	25-0-75_lmh	noone	all_medium	25-0-75_lmh	underExpl-skewed-25-44	12.8	0.31	1.69	7.55	1.14	FALSE	TRUE	FALSE	FALSE	FALSE
1050	1050	25-0-75_lmh	noone	all_medium	25-0-75_lmh	weak-optimal-20-34	1.16	0.08	0.01	12.46	0.06	FALSE	TRUE	FALSE	TRUE	FALSE
1051	1051	25-0-75_lmh	noone	all_medium	50-0-50_lmh	completeRange-5-49	2.87	0.13	0.15	11.75	0.1	FALSE	TRUE	FALSE	TRUE	FALSE
1052	1052	25-0-75_lmh	noone	all_medium	50-0-50_lmh	extreme-optimal-25-29	0.95	0.07	0	12.54	0.06	FALSE	TRUE	FALSE	TRUE	FALSE
1053	1053	25-0-75_lmh	noone	all_medium	50-0-50_lmh	largerRange-15-39	1.79	0.1	0.04	12.19	0.1	FALSE	TRUE	FALSE	TRUE	FALSE
1054	1054	25-0-75_lmh	noone	all_medium	50-0-50_lmh	overExpl-skewed-10-29	0.1	0.01	0	12.94	0	FALSE	TRUE	FALSE	TRUE	FALSE
1055	1055	25-0-75_lmh	noone	all_medium	50-0-50_lmh	underExpl-skewed-25-44	12.8	0.3	1.78	7.59	1.06	FALSE	TRUE	FALSE	FALSE	FALSE
1056	1056	25-0-75_lmh	noone	all_medium	50-0-50_lmh	weak-optimal-20-34	1.29	0.09	0.01	12.39	0.07	FALSE	TRUE	FALSE	TRUE	FALSE
1057	1057	25-0-75_lmh	noone	all_medium	75-0-25_lmh	completeRange-5-49	2.88	0.13	0.15	11.73	0.1	FALSE	TRUE	FALSE	TRUE	FALSE
1058	1058	25-0-75_lmh	noone	all_medium	75-0-25_lmh	extreme-optimal-25-29	0.89	0.07	0	12.55	0.06	FALSE	TRUE	FALSE	TRUE	FALSE
1059	1059	25-0-75_lmh	noone	all_medium	75-0-25_lmh	largerRange-15-39	1.92	0.11	0.04	12.15	0.1	FALSE	TRUE	FALSE	TRUE	FALSE
1060	1060	25-0-75_lmh	noone	all_medium	75-0-25_lmh	overExpl-skewed-10-29	0.12	0.01	0	12.93	0	FALSE	TRUE	FALSE	TRUE	FALSE
1061	1061	25-0-75_lmh	noone	all_medium	75-0-25_lmh	underExpl-skewed-25-44	12.82	0.3	1.75	7.63	1.07	FALSE	TRUE	FALSE	FALSE	FALSE
1062	1062	25-0-75_lmh	noone	all_medium	75-0-25_lmh	weak-optimal-20-34	1.24	0.08	0.01	12.43	0.07	FALSE	TRUE	FALSE	TRUE	FALSE
1063	1063	25-0-75_lmh	noone	all_medium	all_high	completeRange-5-49	2.53	0.12	0.1	11.89	0.09	FALSE	TRUE	FALSE	TRUE	FALSE
1064	1064	25-0-75_lmh	noone	all_medium	all_high	extreme-optimal-25-29	0.88	0.07	0	12.55	0.05	FALSE	TRUE	FALSE	TRUE	FALSE
1065	1065	25-0-75_lmh	noone	all_medium	all_high	largerRange-15-39	1.78	0.1	0.03	12.23	0.09	FALSE	TRUE	FALSE	TRUE	FALSE
1066	1066	25-0-75_lmh	noone	all_medium	all_high	overExpl-skewed-10-29	0.11	0.01	0	12.92	0	FALSE	TRUE	FALSE	TRUE	FALSE
1067	1067	25-0-75_lmh	noone	all_medium	all_high	underExpl-skewed-25-44	12.94	0.3	1.7	7.49	1.17	FALSE	TRUE	FALSE	FALSE	FALSE
1068	1068	25-0-75_lmh	noone	all_medium	all_high	weak-optimal-20-34	1.21	0.08	0.01	12.43	0.06	FALSE	TRUE	FALSE	TRUE	FALSE
1069	1069	25-0-75_lmh	noone	all_medium	all_low	completeRange-5-49	2.63	0.14	0.11	11.78	0.1	FALSE	TRUE	FALSE	TRUE	FALSE
1070	1070	25-0-75_lmh	noone	all_medium	all_low	extreme-optimal-25-29	0.92	0.07	0	12.54	0.06	FALSE	TRUE	FALSE	TRUE	FALSE
1071	1071	25-0-75_lmh	noone	all_medium	all_low	largerRange-15-39	1.52	0.1	0.03	12.27	0.07	FALSE	TRUE	FALSE	TRUE	FALSE
1072	1072	25-0-75_lmh	noone	all_medium	all_low	overExpl-skewed-10-29	0.11	0.01	0	12.94	0	FALSE	TRUE	FALSE	TRUE	FALSE
1073	1073	25-0-75_lmh	noone	all_medium	all_low	underExpl-skewed-25-44	12.54	0.32	1.59	7.65	1.14	FALSE	TRUE	FALSE	FALSE	FALSE
1074	1074	25-0-75_lmh	noone	all_medium	all_low	weak-optimal-20-34	1.13	0.08	0.01	12.46	0.05	FALSE	TRUE	FALSE	TRUE	FALSE
1075	1075	25-0-75_lmh	noone	all_medium	all_medium	completeRange-5-49	2.16	0.12	0.08	11.96	0.08	FALSE	TRUE	FALSE	TRUE	FALSE
1076	1076	25-0-75_lmh	noone	all_medium	all_medium	extreme-optimal-25-29	0.81	0.07	0	12.57	0.06	FALSE	TRUE	FALSE	TRUE	FALSE
1077	1077	25-0-75_lmh	noone	all_medium	all_medium	largerRange-15-39	1.41	0.09	0.02	12.32	0.07	FALSE	TRUE	FALSE	TRUE	FALSE
1078	1078	25-0-75_lmh	noone	all_medium	all_medium	overExpl-skewed-10-29	0.08	0.01	0	12.94	0	FALSE	TRUE	FALSE	TRUE	FALSE
1079	1079	25-0-75_lmh	noone	all_medium	all_medium	underExpl-skewed-25-44	12.75	0.31	1.65	7.6	1.15	FALSE	TRUE	FALSE	FALSE	FALSE
1080	1080	25-0-75_lmh	noone	all_medium	all_medium	weak-optimal-20-34	1.05	0.08	0	12.5	0.04	FALSE	TRUE	FALSE	TRUE	FALSE
1081	1081	50-0-50_lmh	25%	25-0-75_lmh	25-0-75_lmh	completeRange-5-49	4.92	0.17	0.26	11.02	0.19	FALSE	TRUE	FALSE	TRUE	FALSE
1082	1082	50-0-50_lmh	25%	25-0-75_lmh	25-0-75_lmh	extreme-optimal-25-29	3.47	0.18	0	11.53	0.29	FALSE	TRUE	FALSE	TRUE	FALSE
1083	1083	50-0-50_lmh	25%	25-0-75_lmh	25-0-75_lmh	largerRange-15-39	4.69	0.19	0.14	11.12	0.28	FALSE	TRUE	FALSE	TRUE	FALSE
1084	1084	50-0-50_lmh	25%	25-0-75_lmh	25-0-75_lmh	overExpl-skewed-10-29	0.49	0.04	0	12.73	0	FALSE	TRUE	FALSE	TRUE	FALSE
1085	1085	50-0-50_lmh	25%	25-0-75_lmh	25-0-75_lmh	underExpl-skewed-25-44	19.73	0.28	2.93	4.99	1.69	FALSE	TRUE	FALSE	FALSE	FALSE
1086	1086	50-0-50_lmh	25%	25-0-75_lmh	25-0-75_lmh	weak-optimal-20-34	4.09	0.18	0.05	11.39	0.27	FALSE	TRUE	FALSE	TRUE	FALSE
1087	1087	50-0-50_lmh	25%	25-0-75_lmh	50-0-50_lmh	completeRange-5-49	5.24	0.18	0.34	10.88	0.2	FALSE	TRUE	FALSE	TRUE	FALSE
1088	1088	50-0-50_lmh	25%	25-0-75_lmh	50-0-50_lmh	extreme-optimal-25-29	3.47	0.17	0	11.56	0.29	FALSE	TRUE	FALSE	TRUE	FALSE
1089	1089	50-0-50_lmh	25%	25-0-75_lmh	50-0-50_lmh	largerRange-15-39	4.94	0.18	0.18	11.06	0.3	FALSE	TRUE	FALSE	TRUE	FALSE
1090	1090	50-0-50_lmh	25%	25-0-75_lmh	50-0-50_lmh	overExpl-skewed-10-29	0.51	0.04	0	12.72	0	FALSE	TRUE	FALSE	TRUE	FALSE
1091	1091	50-0-50_lmh	25%	25-0-75_lmh	50-0-50_lmh	underExpl-skewed-25-44	19.32	0.29	2.89	5.14	1.62	FALSE	TRUE	FALSE	FALSE	FALSE
1092	1092	50-0-50_lmh	25%	25-0-75_lmh	50-0-50_lmh	weak-optimal-20-34	4.15	0.19	0.06	11.31	0.29	FALSE	TRUE	FALSE	TRUE	FALSE
1093	1093	50-0-50_lmh	25%	25-0-75_lmh	75-0-25_lmh	completeRange-5-49	5.34	0.19	0.34	10.83	0.19	FALSE	TRUE	FALSE	TRUE	FALSE
1094	1094	50-0-50_lmh	25%	25-0-75_lmh	75-0-25_lmh	extreme-optimal-25-29	3.68	0.18	0	11.45	0.32	FALSE	TRUE	FALSE	TRUE	FALSE
1095	1095	50-0-50_lmh	25%	25-0-75_lmh	75-0-25_lmh	largerRange-15-39	4.52	0.19	0.16	11.16	0.27	FALSE	TRUE	FALSE	TRUE	FALSE
1096	1096	50-0-50_lmh	25%	25-0-75_lmh	75-0-25_lmh	overExpl-skewed-10-29	0.57	0.05	0	12.7	0	FALSE	TRUE	FALSE	TRUE	FALSE
1097	1097	50-0-50_lmh	25%	25-0-75_lmh	75-0-25_lmh	underExpl-skewed-25-44	19.84	0.31	3.03	5	1.59	FALSE	TRUE	FALSE	FALSE	FALSE
1098	1098	50-0-50_lmh	25%	25-0-75_lmh	75-0-25_lmh	weak-optimal-20-34	3.95	0.18	0.06	11.4	0.27	FALSE	TRUE	FALSE	TRUE	FALSE
1099	1099	50-0-50_lmh	25%	25-0-75_lmh	all_high	completeRange-5-49	5.07	0.17	0.25	11.01	0.19	FALSE	TRUE	FALSE	TRUE	FALSE
1100	1100	50-0-50_lmh	25%	25-0-75_lmh	all_high	extreme-optimal-25-29	3.26	0.17	0	11.62	0.26	FALSE	TRUE	FALSE	TRUE	FALSE
1101	1101	50-0-50_lmh	25%	25-0-75_lmh	all_high	largerRange-15-39	4.62	0.18	0.12	11.22	0.25	FALSE	TRUE	FALSE	TRUE	FALSE
1102	1102	50-0-50_lmh	25%	25-0-75_lmh	all_high	overExpl-skewed-10-29	0.53	0.04	0	12.72	0	FALSE	TRUE	FALSE	TRUE	FALSE
1103	1103	50-0-50_lmh	25%	25-0-75_lmh	all_high	underExpl-skewed-25-44	19.48	0.28	2.8	5.05	1.78	FALSE	TRUE	FALSE	FALSE	FALSE
1104	1104	50-0-50_lmh	25%	25-0-75_lmh	all_high	weak-optimal-20-34	3.88	0.18	0.04	11.46	0.25	FALSE	TRUE	FALSE	TRUE	FALSE
1105	1105	50-0-50_lmh	25%	25-0-75_lmh	all_low	completeRange-5-49	4.55	0.19	0.24	11.07	0.17	FALSE	TRUE	FALSE	TRUE	FALSE
1106	1106	50-0-50_lmh	25%	25-0-75_lmh	all_low	extreme-optimal-25-29	3.63	0.18	0	11.49	0.3	FALSE	TRUE	FALSE	TRUE	FALSE
1107	1107	50-0-50_lmh	25%	25-0-75_lmh	all_low	largerRange-15-39	4.75	0.2	0.15	11.1	0.28	FALSE	TRUE	FALSE	TRUE	FALSE
1108	1108	50-0-50_lmh	25%	25-0-75_lmh	all_low	overExpl-skewed-10-29	0.51	0.04	0	12.72	0	FALSE	TRUE	FALSE	TRUE	FALSE
1109	1109	50-0-50_lmh	25%	25-0-75_lmh	all_low	underExpl-skewed-25-44	18.79	0.32	2.79	5.34	1.57	FALSE	TRUE	FALSE	FALSE	FALSE
1110	1110	50-0-50_lmh	25%	25-0-75_lmh	all_low	weak-optimal-20-34	4.09	0.19	0.04	11.35	0.28	FALSE	TRUE	FALSE	TRUE	FALSE
1111	1111	50-0-50_lmh	25%	25-0-75_lmh	all_medium	completeRange-5-49	4.63	0.19	0.24	11.03	0.18	FALSE	TRUE	FALSE	TRUE	FALSE
1112	1112	50-0-50_lmh	25%	25-0-75_lmh	all_medium	extreme-optimal-25-29	3.76	0.19	0	11.45	0.3	FALSE	TRUE	FALSE	TRUE	FALSE
1113	1113	50-0-50_lmh	25%	25-0-75_lmh	all_medium	largerRange-15-39	4.63	0.2	0.14	11.13	0.27	FALSE	TRUE	FALSE	TRUE	FALSE
1114	1114	50-0-50_lmh	25%	25-0-75_lmh	all_medium	overExpl-skewed-10-29	0.45	0.04	0	12.77	0	FALSE	TRUE	FALSE	TRUE	FALSE
1115	1115	50-0-50_lmh	25%	25-0-75_lmh	all_medium	underExpl-skewed-25-44	19.33	0.3	2.87	5.13	1.66	FALSE	TRUE	FALSE	FALSE	FALSE
1116	1116	50-0-50_lmh	25%	25-0-75_lmh	all_medium	weak-optimal-20-34	3.96	0.19	0.04	11.39	0.25	FALSE	TRUE	FALSE	TRUE	FALSE
1117	1117	50-0-50_lmh	25%	50-0-50_lmh	25-0-75_lmh	completeRange-5-49	5	0.17	0.27	10.98	0.19	FALSE	TRUE	FALSE	TRUE	FALSE
1118	1118	50-0-50_lmh	25%	50-0-50_lmh	25-0-75_lmh	extreme-optimal-25-29	3.74	0.19	0	11.45	0.31	FALSE	TRUE	FALSE	TRUE	FALSE
1119	1119	50-0-50_lmh	25%	50-0-50_lmh	25-0-75_lmh	largerRange-15-39	4.67	0.18	0.15	11.15	0.28	FALSE	TRUE	FALSE	TRUE	FALSE
1120	1120	50-0-50_lmh	25%	50-0-50_lmh	25-0-75_lmh	overExpl-skewed-10-29	0.5	0.05	0	12.7	0	FALSE	TRUE	FALSE	TRUE	FALSE
1121	1121	50-0-50_lmh	25%	50-0-50_lmh	25-0-75_lmh	underExpl-skewed-25-44	19.5	0.28	2.93	5.03	1.67	FALSE	TRUE	FALSE	FALSE	FALSE
1122	1122	50-0-50_lmh	25%	50-0-50_lmh	25-0-75_lmh	weak-optimal-20-34	4.15	0.18	0.05	11.35	0.29	FALSE	TRUE	FALSE	TRUE	FALSE
1123	1123	50-0-50_lmh	25%	50-0-50_lmh	50-0-50_lmh	completeRange-5-49	4.96	0.18	0.3	10.96	0.2	FALSE	TRUE	FALSE	TRUE	FALSE
1124	1124	50-0-50_lmh	25%	50-0-50_lmh	50-0-50_lmh	extreme-optimal-25-29	3.45	0.18	0	11.52	0.28	FALSE	TRUE	FALSE	TRUE	FALSE
1125	1125	50-0-50_lmh	25%	50-0-50_lmh	50-0-50_lmh	largerRange-15-39	4.67	0.19	0.16	11.11	0.28	FALSE	TRUE	FALSE	TRUE	FALSE
1126	1126	50-0-50_lmh	25%	50-0-50_lmh	50-0-50_lmh	overExpl-skewed-10-29	0.52	0.04	0	12.72	0	FALSE	TRUE	FALSE	TRUE	FALSE
1127	1127	50-0-50_lmh	25%	50-0-50_lmh	50-0-50_lmh	underExpl-skewed-25-44	19.72	0.29	3.03	5	1.61	FALSE	TRUE	FALSE	FALSE	FALSE
1128	1128	50-0-50_lmh	25%	50-0-50_lmh	50-0-50_lmh	weak-optimal-20-34	3.97	0.19	0.06	11.35	0.28	FALSE	TRUE	FALSE	TRUE	FALSE
1129	1129	50-0-50_lmh	25%	50-0-50_lmh	75-0-25_lmh	completeRange-5-49	5	0.19	0.33	10.93	0.17	FALSE	TRUE	FALSE	TRUE	FALSE
1130	1130	50-0-50_lmh	25%	50-0-50_lmh	75-0-25_lmh	extreme-optimal-25-29	3.48	0.18	0	11.51	0.29	FALSE	TRUE	FALSE	TRUE	FALSE
1131	1131	50-0-50_lmh	25%	50-0-50_lmh	75-0-25_lmh	largerRange-15-39	4.86	0.19	0.18	11.07	0.29	FALSE	TRUE	FALSE	TRUE	FALSE
1132	1132	50-0-50_lmh	25%	50-0-50_lmh	75-0-25_lmh	overExpl-skewed-10-29	0.57	0.05	0	12.7	0	FALSE	TRUE	FALSE	TRUE	FALSE
1133	1133	50-0-50_lmh	25%	50-0-50_lmh	75-0-25_lmh	underExpl-skewed-25-44	19.38	0.3	2.94	5.16	1.56	FALSE	TRUE	FALSE	FALSE	FALSE
1134	1134	50-0-50_lmh	25%	50-0-50_lmh	75-0-25_lmh	weak-optimal-20-34	4.29	0.2	0.06	11.28	0.29	FALSE	TRUE	FALSE	TRUE	FALSE
1135	1135	50-0-50_lmh	25%	50-0-50_lmh	all_high	completeRange-5-49	4.91	0.16	0.25	11.06	0.18	FALSE	TRUE	FALSE	TRUE	FALSE
1136	1136	50-0-50_lmh	25%	50-0-50_lmh	all_high	extreme-optimal-25-29	3.46	0.18	0	11.51	0.29	FALSE	TRUE	FALSE	TRUE	FALSE
1137	1137	50-0-50_lmh	25%	50-0-50_lmh	all_high	largerRange-15-39	4.67	0.18	0.14	11.16	0.27	FALSE	TRUE	FALSE	TRUE	FALSE
1138	1138	50-0-50_lmh	25%	50-0-50_lmh	all_high	overExpl-skewed-10-29	0.47	0.04	0	12.75	0	FALSE	TRUE	FALSE	TRUE	FALSE
1139	1139	50-0-50_lmh	25%	50-0-50_lmh	all_high	underExpl-skewed-25-44	19.1	0.29	2.78	5.1	1.75	FALSE	TRUE	FALSE	FALSE	FALSE
1140	1140	50-0-50_lmh	25%	50-0-50_lmh	all_high	weak-optimal-20-34	4.03	0.18	0.04	11.39	0.28	FALSE	TRUE	FALSE	TRUE	FALSE
1141	1141	50-0-50_lmh	25%	50-0-50_lmh	all_low	completeRange-5-49	4.49	0.19	0.24	11.06	0.16	FALSE	TRUE	FALSE	TRUE	FALSE
1142	1142	50-0-50_lmh	25%	50-0-50_lmh	all_low	extreme-optimal-25-29	3.73	0.19	0	11.44	0.31	FALSE	TRUE	FALSE	TRUE	FALSE
1143	1143	50-0-50_lmh	25%	50-0-50_lmh	all_low	largerRange-15-39	4.37	0.19	0.14	11.21	0.25	FALSE	TRUE	FALSE	TRUE	FALSE
1144	1144	50-0-50_lmh	25%	50-0-50_lmh	all_low	overExpl-skewed-10-29	0.56	0.04	0	12.71	0	FALSE	TRUE	FALSE	TRUE	FALSE
1145	1145	50-0-50_lmh	25%	50-0-50_lmh	all_low	underExpl-skewed-25-44	19.17	0.32	2.84	5.21	1.61	FALSE	TRUE	FALSE	FALSE	FALSE
1146	1146	50-0-50_lmh	25%	50-0-50_lmh	all_low	weak-optimal-20-34	3.98	0.19	0.05	11.39	0.26	FALSE	TRUE	FALSE	TRUE	FALSE
1147	1147	50-0-50_lmh	25%	50-0-50_lmh	all_medium	completeRange-5-49	4.66	0.18	0.25	11.06	0.16	FALSE	TRUE	FALSE	TRUE	FALSE
1148	1148	50-0-50_lmh	25%	50-0-50_lmh	all_medium	extreme-optimal-25-29	3.47	0.18	0	11.54	0.28	FALSE	TRUE	FALSE	TRUE	FALSE
1149	1149	50-0-50_lmh	25%	50-0-50_lmh	all_medium	largerRange-15-39	4.29	0.19	0.12	11.26	0.24	FALSE	TRUE	FALSE	TRUE	FALSE
1150	1150	50-0-50_lmh	25%	50-0-50_lmh	all_medium	overExpl-skewed-10-29	0.49	0.04	0	12.73	0	FALSE	TRUE	FALSE	TRUE	FALSE
1151	1151	50-0-50_lmh	25%	50-0-50_lmh	all_medium	underExpl-skewed-25-44	19	0.31	2.81	5.23	1.6	FALSE	TRUE	FALSE	FALSE	FALSE
1152	1152	50-0-50_lmh	25%	50-0-50_lmh	all_medium	weak-optimal-20-34	3.93	0.19	0.05	11.41	0.25	FALSE	TRUE	FALSE	TRUE	FALSE
1153	1153	50-0-50_lmh	25%	75-0-25_lmh	25-0-75_lmh	completeRange-5-49	4.94	0.17	0.29	10.98	0.19	FALSE	TRUE	FALSE	TRUE	FALSE
1154	1154	50-0-50_lmh	25%	75-0-25_lmh	25-0-75_lmh	extreme-optimal-25-29	3.47	0.18	0	11.52	0.29	FALSE	TRUE	FALSE	TRUE	FALSE
1155	1155	50-0-50_lmh	25%	75-0-25_lmh	25-0-75_lmh	largerRange-15-39	4.67	0.19	0.16	11.12	0.28	FALSE	TRUE	FALSE	TRUE	FALSE
1156	1156	50-0-50_lmh	25%	75-0-25_lmh	25-0-75_lmh	overExpl-skewed-10-29	0.49	0.04	0	12.74	0	FALSE	TRUE	FALSE	TRUE	FALSE
1157	1157	50-0-50_lmh	25%	75-0-25_lmh	25-0-75_lmh	underExpl-skewed-25-44	19.13	0.28	2.86	5.2	1.62	FALSE	TRUE	FALSE	FALSE	FALSE
1158	1158	50-0-50_lmh	25%	75-0-25_lmh	25-0-75_lmh	weak-optimal-20-34	3.89	0.18	0.05	11.42	0.27	FALSE	TRUE	FALSE	TRUE	FALSE
1159	1159	50-0-50_lmh	25%	75-0-25_lmh	50-0-50_lmh	completeRange-5-49	4.93	0.18	0.29	10.95	0.18	FALSE	TRUE	FALSE	TRUE	FALSE
1160	1160	50-0-50_lmh	25%	75-0-25_lmh	50-0-50_lmh	extreme-optimal-25-29	3.66	0.18	0	11.47	0.3	FALSE	TRUE	FALSE	TRUE	FALSE
1161	1161	50-0-50_lmh	25%	75-0-25_lmh	50-0-50_lmh	largerRange-15-39	4.85	0.19	0.16	11.06	0.31	FALSE	TRUE	FALSE	TRUE	FALSE
1162	1162	50-0-50_lmh	25%	75-0-25_lmh	50-0-50_lmh	overExpl-skewed-10-29	0.48	0.04	0	12.73	0	FALSE	TRUE	FALSE	TRUE	FALSE
1163	1163	50-0-50_lmh	25%	75-0-25_lmh	50-0-50_lmh	underExpl-skewed-25-44	19.38	0.29	3	5.11	1.56	FALSE	TRUE	FALSE	FALSE	FALSE
1164	1164	50-0-50_lmh	25%	75-0-25_lmh	50-0-50_lmh	weak-optimal-20-34	3.88	0.18	0.05	11.39	0.28	FALSE	TRUE	FALSE	TRUE	FALSE
1165	1165	50-0-50_lmh	25%	75-0-25_lmh	75-0-25_lmh	completeRange-5-49	4.9	0.19	0.3	10.97	0.17	FALSE	TRUE	FALSE	TRUE	FALSE
1166	1166	50-0-50_lmh	25%	75-0-25_lmh	75-0-25_lmh	extreme-optimal-25-29	3.44	0.18	0	11.55	0.28	FALSE	TRUE	FALSE	TRUE	FALSE
1167	1167	50-0-50_lmh	25%	75-0-25_lmh	75-0-25_lmh	largerRange-15-39	4.86	0.2	0.18	11.03	0.3	FALSE	TRUE	FALSE	TRUE	FALSE
1168	1168	50-0-50_lmh	25%	75-0-25_lmh	75-0-25_lmh	overExpl-skewed-10-29	0.51	0.04	0	12.73	0	FALSE	TRUE	FALSE	TRUE	FALSE
1169	1169	50-0-50_lmh	25%	75-0-25_lmh	75-0-25_lmh	underExpl-skewed-25-44	19.31	0.3	2.96	5.19	1.52	FALSE	TRUE	FALSE	FALSE	FALSE
1170	1170	50-0-50_lmh	25%	75-0-25_lmh	75-0-25_lmh	weak-optimal-20-34	4.02	0.19	0.05	11.34	0.29	FALSE	TRUE	FALSE	TRUE	FALSE
1171	1171	50-0-50_lmh	25%	75-0-25_lmh	all_high	completeRange-5-49	4.64	0.17	0.23	11.1	0.18	FALSE	TRUE	FALSE	TRUE	FALSE
1172	1172	50-0-50_lmh	25%	75-0-25_lmh	all_high	extreme-optimal-25-29	3.53	0.19	0	11.5	0.28	FALSE	TRUE	FALSE	TRUE	FALSE
1173	1173	50-0-50_lmh	25%	75-0-25_lmh	all_high	largerRange-15-39	4.55	0.18	0.14	11.2	0.27	FALSE	TRUE	FALSE	TRUE	FALSE
1174	1174	50-0-50_lmh	25%	75-0-25_lmh	all_high	overExpl-skewed-10-29	0.47	0.04	0	12.75	0	FALSE	TRUE	FALSE	TRUE	FALSE
1175	1175	50-0-50_lmh	25%	75-0-25_lmh	all_high	underExpl-skewed-25-44	19.02	0.28	2.74	5.19	1.73	FALSE	TRUE	FALSE	FALSE	FALSE
1176	1176	50-0-50_lmh	25%	75-0-25_lmh	all_high	weak-optimal-20-34	3.7	0.18	0.04	11.47	0.25	FALSE	TRUE	FALSE	TRUE	FALSE
1177	1177	50-0-50_lmh	25%	75-0-25_lmh	all_low	completeRange-5-49	4.88	0.2	0.25	10.92	0.19	FALSE	TRUE	FALSE	TRUE	FALSE
1178	1178	50-0-50_lmh	25%	75-0-25_lmh	all_low	extreme-optimal-25-29	3.53	0.18	0	11.53	0.29	FALSE	TRUE	FALSE	TRUE	FALSE
1179	1179	50-0-50_lmh	25%	75-0-25_lmh	all_low	largerRange-15-39	4.66	0.2	0.14	11.1	0.28	FALSE	TRUE	FALSE	TRUE	FALSE
1180	1180	50-0-50_lmh	25%	75-0-25_lmh	all_low	overExpl-skewed-10-29	0.52	0.04	0	12.72	0	FALSE	TRUE	FALSE	TRUE	FALSE
1181	1181	50-0-50_lmh	25%	75-0-25_lmh	all_low	underExpl-skewed-25-44	19.14	0.31	2.82	5.2	1.63	FALSE	TRUE	FALSE	FALSE	FALSE
1182	1182	50-0-50_lmh	25%	75-0-25_lmh	all_low	weak-optimal-20-34	4.01	0.2	0.04	11.37	0.26	FALSE	TRUE	FALSE	TRUE	FALSE
1183	1183	50-0-50_lmh	25%	75-0-25_lmh	all_medium	completeRange-5-49	4.66	0.18	0.26	11.03	0.18	FALSE	TRUE	FALSE	TRUE	FALSE
1184	1184	50-0-50_lmh	25%	75-0-25_lmh	all_medium	extreme-optimal-25-29	3.64	0.18	0	11.48	0.3	FALSE	TRUE	FALSE	TRUE	FALSE
1185	1185	50-0-50_lmh	25%	75-0-25_lmh	all_medium	largerRange-15-39	4.63	0.19	0.14	11.16	0.26	FALSE	TRUE	FALSE	TRUE	FALSE
1186	1186	50-0-50_lmh	25%	75-0-25_lmh	all_medium	overExpl-skewed-10-29	0.4	0.04	0	12.77	0	FALSE	TRUE	FALSE	TRUE	FALSE
1187	1187	50-0-50_lmh	25%	75-0-25_lmh	all_medium	underExpl-skewed-25-44	19.54	0.31	2.92	5.06	1.62	FALSE	TRUE	FALSE	FALSE	FALSE
1188	1188	50-0-50_lmh	25%	75-0-25_lmh	all_medium	weak-optimal-20-34	3.97	0.18	0.05	11.41	0.26	FALSE	TRUE	FALSE	TRUE	FALSE
1189	1189	50-0-50_lmh	25%	all_high	25-0-75_lmh	completeRange-5-49	5.26	0.17	0.33	10.9	0.21	FALSE	TRUE	FALSE	TRUE	FALSE
1190	1190	50-0-50_lmh	25%	all_high	25-0-75_lmh	extreme-optimal-25-29	3.7	0.19	0	11.46	0.3	FALSE	TRUE	FALSE	TRUE	FALSE
1191	1191	50-0-50_lmh	25%	all_high	25-0-75_lmh	largerRange-15-39	4.91	0.18	0.17	11.1	0.29	FALSE	TRUE	FALSE	TRUE	FALSE
1192	1192	50-0-50_lmh	25%	all_high	25-0-75_lmh	overExpl-skewed-10-29	0.48	0.04	0	12.74	0	FALSE	TRUE	FALSE	TRUE	FALSE
1193	1193	50-0-50_lmh	25%	all_high	25-0-75_lmh	underExpl-skewed-25-44	19.39	0.28	2.93	5.09	1.64	FALSE	TRUE	FALSE	FALSE	FALSE
1194	1194	50-0-50_lmh	25%	all_high	25-0-75_lmh	weak-optimal-20-34	3.93	0.19	0.05	11.39	0.26	FALSE	TRUE	FALSE	TRUE	FALSE
1195	1195	50-0-50_lmh	25%	all_high	50-0-50_lmh	completeRange-5-49	5.34	0.18	0.35	10.86	0.19	FALSE	TRUE	FALSE	TRUE	FALSE
1196	1196	50-0-50_lmh	25%	all_high	50-0-50_lmh	extreme-optimal-25-29	3.67	0.18	0	11.47	0.31	FALSE	TRUE	FALSE	TRUE	FALSE
1197	1197	50-0-50_lmh	25%	all_high	50-0-50_lmh	largerRange-15-39	4.94	0.19	0.19	11.02	0.3	FALSE	TRUE	FALSE	TRUE	FALSE
1198	1198	50-0-50_lmh	25%	all_high	50-0-50_lmh	overExpl-skewed-10-29	0.51	0.04	0	12.72	0	FALSE	TRUE	FALSE	TRUE	FALSE
1199	1199	50-0-50_lmh	25%	all_high	50-0-50_lmh	underExpl-skewed-25-44	19.52	0.29	3.01	5.07	1.59	FALSE	TRUE	FALSE	FALSE	FALSE
1200	1200	50-0-50_lmh	25%	all_high	50-0-50_lmh	weak-optimal-20-34	4.14	0.19	0.05	11.35	0.29	FALSE	TRUE	FALSE	TRUE	FALSE
1201	1201	50-0-50_lmh	25%	all_high	75-0-25_lmh	completeRange-5-49	5.22	0.19	0.34	10.86	0.19	FALSE	TRUE	FALSE	TRUE	FALSE
1202	1202	50-0-50_lmh	25%	all_high	75-0-25_lmh	extreme-optimal-25-29	3.35	0.18	0	11.55	0.28	FALSE	TRUE	FALSE	TRUE	FALSE
1203	1203	50-0-50_lmh	25%	all_high	75-0-25_lmh	largerRange-15-39	4.83	0.2	0.19	11.05	0.29	FALSE	TRUE	FALSE	TRUE	FALSE
1204	1204	50-0-50_lmh	25%	all_high	75-0-25_lmh	overExpl-skewed-10-29	0.56	0.05	0	12.7	0	FALSE	TRUE	FALSE	TRUE	FALSE
1205	1205	50-0-50_lmh	25%	all_high	75-0-25_lmh	underExpl-skewed-25-44	19.49	0.31	2.97	5.1	1.57	FALSE	TRUE	FALSE	FALSE	FALSE
1206	1206	50-0-50_lmh	25%	all_high	75-0-25_lmh	weak-optimal-20-34	4.16	0.19	0.05	11.32	0.29	FALSE	TRUE	FALSE	TRUE	FALSE
1207	1207	50-0-50_lmh	25%	all_high	all_high	completeRange-5-49	4.76	0.16	0.25	11.1	0.17	FALSE	TRUE	FALSE	TRUE	FALSE
1208	1208	50-0-50_lmh	25%	all_high	all_high	extreme-optimal-25-29	3.46	0.18	0	11.54	0.28	FALSE	TRUE	FALSE	TRUE	FALSE
1209	1209	50-0-50_lmh	25%	all_high	all_high	largerRange-15-39	4.68	0.18	0.14	11.16	0.26	FALSE	TRUE	FALSE	TRUE	FALSE
1210	1210	50-0-50_lmh	25%	all_high	all_high	overExpl-skewed-10-29	0.49	0.04	0	12.74	0	FALSE	TRUE	FALSE	TRUE	FALSE
1211	1211	50-0-50_lmh	25%	all_high	all_high	underExpl-skewed-25-44	19.29	0.28	2.79	5.11	1.74	FALSE	TRUE	FALSE	FALSE	FALSE
1212	1212	50-0-50_lmh	25%	all_high	all_high	weak-optimal-20-34	3.85	0.17	0.04	11.49	0.25	FALSE	TRUE	FALSE	TRUE	FALSE
1213	1213	50-0-50_lmh	25%	all_high	all_low	completeRange-5-49	4.66	0.19	0.25	11.02	0.17	FALSE	TRUE	FALSE	TRUE	FALSE
1214	1214	50-0-50_lmh	25%	all_high	all_low	extreme-optimal-25-29	3.74	0.19	0	11.44	0.32	FALSE	TRUE	FALSE	TRUE	FALSE
1215	1215	50-0-50_lmh	25%	all_high	all_low	largerRange-15-39	4.6	0.2	0.13	11.13	0.26	FALSE	TRUE	FALSE	TRUE	FALSE
1216	1216	50-0-50_lmh	25%	all_high	all_low	overExpl-skewed-10-29	0.49	0.04	0	12.73	0	FALSE	TRUE	FALSE	TRUE	FALSE
1217	1217	50-0-50_lmh	25%	all_high	all_low	underExpl-skewed-25-44	19.25	0.31	2.87	5.18	1.6	FALSE	TRUE	FALSE	FALSE	FALSE
1218	1218	50-0-50_lmh	25%	all_high	all_low	weak-optimal-20-34	3.95	0.19	0.05	11.38	0.26	FALSE	TRUE	FALSE	TRUE	FALSE
1219	1219	50-0-50_lmh	25%	all_high	all_medium	completeRange-5-49	4.83	0.18	0.25	11	0.18	FALSE	TRUE	FALSE	TRUE	FALSE
1220	1220	50-0-50_lmh	25%	all_high	all_medium	extreme-optimal-25-29	3.49	0.18	0	11.53	0.28	FALSE	TRUE	FALSE	TRUE	FALSE
1221	1221	50-0-50_lmh	25%	all_high	all_medium	largerRange-15-39	4.67	0.19	0.13	11.16	0.27	FALSE	TRUE	FALSE	TRUE	FALSE
1222	1222	50-0-50_lmh	25%	all_high	all_medium	overExpl-skewed-10-29	0.5	0.04	0	12.73	0	FALSE	TRUE	FALSE	TRUE	FALSE
1223	1223	50-0-50_lmh	25%	all_high	all_medium	underExpl-skewed-25-44	19.76	0.31	2.94	4.97	1.68	FALSE	TRUE	FALSE	FALSE	FALSE
1224	1224	50-0-50_lmh	25%	all_high	all_medium	weak-optimal-20-34	4.07	0.19	0.05	11.35	0.28	FALSE	TRUE	FALSE	TRUE	FALSE
1225	1225	50-0-50_lmh	25%	all_low	25-0-75_lmh	completeRange-5-49	4.77	0.16	0.28	11.06	0.18	FALSE	TRUE	FALSE	TRUE	FALSE
1226	1226	50-0-50_lmh	25%	all_low	25-0-75_lmh	extreme-optimal-25-29	3.19	0.18	0	11.61	0.26	FALSE	TRUE	FALSE	TRUE	FALSE
1227	1227	50-0-50_lmh	25%	all_low	25-0-75_lmh	largerRange-15-39	4.59	0.19	0.15	11.17	0.26	FALSE	TRUE	FALSE	TRUE	FALSE
1228	1228	50-0-50_lmh	25%	all_low	25-0-75_lmh	overExpl-skewed-10-29	0.48	0.04	0	12.74	0	FALSE	TRUE	FALSE	TRUE	FALSE
1229	1229	50-0-50_lmh	25%	all_low	25-0-75_lmh	underExpl-skewed-25-44	19.26	0.29	2.88	5.13	1.65	FALSE	TRUE	FALSE	FALSE	FALSE
1230	1230	50-0-50_lmh	25%	all_low	25-0-75_lmh	weak-optimal-20-34	3.61	0.18	0.05	11.49	0.24	FALSE	TRUE	FALSE	TRUE	FALSE
1231	1231	50-0-50_lmh	25%	all_low	50-0-50_lmh	completeRange-5-49	4.93	0.18	0.3	10.99	0.18	FALSE	TRUE	FALSE	TRUE	FALSE
1232	1232	50-0-50_lmh	25%	all_low	50-0-50_lmh	extreme-optimal-25-29	3.54	0.18	0	11.53	0.29	FALSE	TRUE	FALSE	TRUE	FALSE
1233	1233	50-0-50_lmh	25%	all_low	50-0-50_lmh	largerRange-15-39	4.65	0.19	0.17	11.12	0.28	FALSE	TRUE	FALSE	TRUE	FALSE
1234	1234	50-0-50_lmh	25%	all_low	50-0-50_lmh	overExpl-skewed-10-29	0.47	0.04	0	12.75	0	FALSE	TRUE	FALSE	TRUE	FALSE
1235	1235	50-0-50_lmh	25%	all_low	50-0-50_lmh	underExpl-skewed-25-44	19.61	0.29	2.97	5.07	1.59	FALSE	TRUE	FALSE	FALSE	FALSE
1236	1236	50-0-50_lmh	25%	all_low	50-0-50_lmh	weak-optimal-20-34	3.87	0.18	0.05	11.43	0.26	FALSE	TRUE	FALSE	TRUE	FALSE
1237	1237	50-0-50_lmh	25%	all_low	75-0-25_lmh	completeRange-5-49	5.07	0.17	0.32	10.94	0.19	FALSE	TRUE	FALSE	TRUE	FALSE
1238	1238	50-0-50_lmh	25%	all_low	75-0-25_lmh	extreme-optimal-25-29	3.26	0.18	0	11.59	0.27	FALSE	TRUE	FALSE	TRUE	FALSE
1239	1239	50-0-50_lmh	25%	all_low	75-0-25_lmh	largerRange-15-39	4.92	0.2	0.16	11.06	0.28	FALSE	TRUE	FALSE	TRUE	FALSE
1240	1240	50-0-50_lmh	25%	all_low	75-0-25_lmh	overExpl-skewed-10-29	0.56	0.04	0	12.71	0	FALSE	TRUE	FALSE	TRUE	FALSE
1241	1241	50-0-50_lmh	25%	all_low	75-0-25_lmh	underExpl-skewed-25-44	19.36	0.31	3	5.11	1.52	FALSE	TRUE	FALSE	FALSE	FALSE
1242	1242	50-0-50_lmh	25%	all_low	75-0-25_lmh	weak-optimal-20-34	4.11	0.19	0.06	11.32	0.3	FALSE	TRUE	FALSE	TRUE	FALSE
1243	1243	50-0-50_lmh	25%	all_low	all_high	completeRange-5-49	4.79	0.16	0.25	11.07	0.18	FALSE	TRUE	FALSE	TRUE	FALSE
1244	1244	50-0-50_lmh	25%	all_low	all_high	extreme-optimal-25-29	3.66	0.19	0	11.47	0.29	FALSE	TRUE	FALSE	TRUE	FALSE
1245	1245	50-0-50_lmh	25%	all_low	all_high	largerRange-15-39	4.56	0.18	0.12	11.21	0.26	FALSE	TRUE	FALSE	TRUE	FALSE
1246	1246	50-0-50_lmh	25%	all_low	all_high	overExpl-skewed-10-29	0.5	0.04	0	12.73	0	FALSE	TRUE	FALSE	TRUE	FALSE
1247	1247	50-0-50_lmh	25%	all_low	all_high	underExpl-skewed-25-44	19.18	0.28	2.81	5.1	1.72	FALSE	TRUE	FALSE	FALSE	FALSE
1248	1248	50-0-50_lmh	25%	all_low	all_high	weak-optimal-20-34	3.75	0.18	0.04	11.48	0.23	FALSE	TRUE	FALSE	TRUE	FALSE
1249	1249	50-0-50_lmh	25%	all_low	all_low	completeRange-5-49	4.44	0.18	0.25	11.06	0.15	FALSE	TRUE	FALSE	TRUE	FALSE
1250	1250	50-0-50_lmh	25%	all_low	all_low	extreme-optimal-25-29	3.38	0.18	0	11.54	0.28	FALSE	TRUE	FALSE	TRUE	FALSE
1251	1251	50-0-50_lmh	25%	all_low	all_low	largerRange-15-39	4.29	0.19	0.12	11.26	0.24	FALSE	TRUE	FALSE	TRUE	FALSE
1252	1252	50-0-50_lmh	25%	all_low	all_low	overExpl-skewed-10-29	0.54	0.05	0	12.7	0	FALSE	TRUE	FALSE	TRUE	FALSE
1253	1253	50-0-50_lmh	25%	all_low	all_low	underExpl-skewed-25-44	19.06	0.31	2.79	5.26	1.61	FALSE	TRUE	FALSE	FALSE	FALSE
1254	1254	50-0-50_lmh	25%	all_low	all_low	weak-optimal-20-34	3.93	0.19	0.04	11.4	0.27	FALSE	TRUE	FALSE	TRUE	FALSE
1255	1255	50-0-50_lmh	25%	all_low	all_medium	completeRange-5-49	4.48	0.18	0.26	11.06	0.17	FALSE	TRUE	FALSE	TRUE	FALSE
1256	1256	50-0-50_lmh	25%	all_low	all_medium	extreme-optimal-25-29	3.35	0.18	0	11.54	0.26	FALSE	TRUE	FALSE	TRUE	FALSE
1257	1257	50-0-50_lmh	25%	all_low	all_medium	largerRange-15-39	4.55	0.19	0.14	11.17	0.27	FALSE	TRUE	FALSE	TRUE	FALSE
1258	1258	50-0-50_lmh	25%	all_low	all_medium	overExpl-skewed-10-29	0.51	0.04	0	12.72	0	FALSE	TRUE	FALSE	TRUE	FALSE
1259	1259	50-0-50_lmh	25%	all_low	all_medium	underExpl-skewed-25-44	19.15	0.3	2.88	5.19	1.6	FALSE	TRUE	FALSE	FALSE	FALSE
1260	1260	50-0-50_lmh	25%	all_low	all_medium	weak-optimal-20-34	3.88	0.18	0.04	11.43	0.26	FALSE	TRUE	FALSE	TRUE	FALSE
1261	1261	50-0-50_lmh	25%	all_medium	25-0-75_lmh	completeRange-5-49	4.92	0.17	0.26	11.03	0.19	FALSE	TRUE	FALSE	TRUE	FALSE
1262	1262	50-0-50_lmh	25%	all_medium	25-0-75_lmh	extreme-optimal-25-29	3.52	0.18	0	11.55	0.27	FALSE	TRUE	FALSE	TRUE	FALSE
1263	1263	50-0-50_lmh	25%	all_medium	25-0-75_lmh	largerRange-15-39	4.72	0.19	0.15	11.15	0.26	FALSE	TRUE	FALSE	TRUE	FALSE
1264	1264	50-0-50_lmh	25%	all_medium	25-0-75_lmh	overExpl-skewed-10-29	0.5	0.04	0	12.72	0	FALSE	TRUE	FALSE	TRUE	FALSE
1265	1265	50-0-50_lmh	25%	all_medium	25-0-75_lmh	underExpl-skewed-25-44	19.67	0.28	2.98	5.02	1.63	FALSE	TRUE	FALSE	FALSE	FALSE
1266	1266	50-0-50_lmh	25%	all_medium	25-0-75_lmh	weak-optimal-20-34	4	0.18	0.05	11.39	0.26	FALSE	TRUE	FALSE	TRUE	FALSE
1267	1267	50-0-50_lmh	25%	all_medium	50-0-50_lmh	completeRange-5-49	5.05	0.18	0.32	10.94	0.18	FALSE	TRUE	FALSE	TRUE	FALSE
1268	1268	50-0-50_lmh	25%	all_medium	50-0-50_lmh	extreme-optimal-25-29	3.43	0.18	0	11.54	0.27	FALSE	TRUE	FALSE	TRUE	FALSE
1269	1269	50-0-50_lmh	25%	all_medium	50-0-50_lmh	largerRange-15-39	4.79	0.19	0.17	11.09	0.28	FALSE	TRUE	FALSE	TRUE	FALSE
1270	1270	50-0-50_lmh	25%	all_medium	50-0-50_lmh	overExpl-skewed-10-29	0.52	0.04	0	12.72	0	FALSE	TRUE	FALSE	TRUE	FALSE
1271	1271	50-0-50_lmh	25%	all_medium	50-0-50_lmh	underExpl-skewed-25-44	19.48	0.29	2.97	5.12	1.56	FALSE	TRUE	FALSE	FALSE	FALSE
1272	1272	50-0-50_lmh	25%	all_medium	50-0-50_lmh	weak-optimal-20-34	4.04	0.18	0.06	11.4	0.28	FALSE	TRUE	FALSE	TRUE	FALSE
1273	1273	50-0-50_lmh	25%	all_medium	75-0-25_lmh	completeRange-5-49	4.87	0.18	0.29	11	0.18	FALSE	TRUE	FALSE	TRUE	FALSE
1274	1274	50-0-50_lmh	25%	all_medium	75-0-25_lmh	extreme-optimal-25-29	3.51	0.19	0	11.5	0.28	FALSE	TRUE	FALSE	TRUE	FALSE
1275	1275	50-0-50_lmh	25%	all_medium	75-0-25_lmh	largerRange-15-39	4.58	0.19	0.17	11.13	0.26	FALSE	TRUE	FALSE	TRUE	FALSE
1276	1276	50-0-50_lmh	25%	all_medium	75-0-25_lmh	overExpl-skewed-10-29	0.51	0.04	0	12.73	0	FALSE	TRUE	FALSE	TRUE	FALSE
1277	1277	50-0-50_lmh	25%	all_medium	75-0-25_lmh	underExpl-skewed-25-44	19.54	0.31	2.99	5.1	1.56	FALSE	TRUE	FALSE	FALSE	FALSE
1278	1278	50-0-50_lmh	25%	all_medium	75-0-25_lmh	weak-optimal-20-34	3.81	0.18	0.05	11.43	0.26	FALSE	TRUE	FALSE	TRUE	FALSE
1279	1279	50-0-50_lmh	25%	all_medium	all_high	completeRange-5-49	4.77	0.16	0.23	11.09	0.18	FALSE	TRUE	FALSE	TRUE	FALSE
1280	1280	50-0-50_lmh	25%	all_medium	all_high	extreme-optimal-25-29	3.62	0.18	0	11.48	0.29	FALSE	TRUE	FALSE	TRUE	FALSE
1281	1281	50-0-50_lmh	25%	all_medium	all_high	largerRange-15-39	4.77	0.18	0.14	11.13	0.29	FALSE	TRUE	FALSE	TRUE	FALSE
1282	1282	50-0-50_lmh	25%	all_medium	all_high	overExpl-skewed-10-29	0.49	0.04	0	12.73	0	FALSE	TRUE	FALSE	TRUE	FALSE
1283	1283	50-0-50_lmh	25%	all_medium	all_high	underExpl-skewed-25-44	19.34	0.28	2.81	5.09	1.74	FALSE	TRUE	FALSE	FALSE	FALSE
1284	1284	50-0-50_lmh	25%	all_medium	all_high	weak-optimal-20-34	3.93	0.17	0.04	11.45	0.25	FALSE	TRUE	FALSE	TRUE	FALSE
1285	1285	50-0-50_lmh	25%	all_medium	all_low	completeRange-5-49	4.74	0.2	0.25	10.96	0.19	FALSE	TRUE	FALSE	TRUE	FALSE
1286	1286	50-0-50_lmh	25%	all_medium	all_low	extreme-optimal-25-29	3.53	0.18	0	11.51	0.29	FALSE	TRUE	FALSE	TRUE	FALSE
1287	1287	50-0-50_lmh	25%	all_medium	all_low	largerRange-15-39	4.56	0.2	0.13	11.17	0.26	FALSE	TRUE	FALSE	TRUE	FALSE
1288	1288	50-0-50_lmh	25%	all_medium	all_low	overExpl-skewed-10-29	0.51	0.04	0	12.72	0	FALSE	TRUE	FALSE	TRUE	FALSE
1289	1289	50-0-50_lmh	25%	all_medium	all_low	underExpl-skewed-25-44	18.81	0.32	2.77	5.34	1.58	FALSE	TRUE	FALSE	FALSE	FALSE
1290	1290	50-0-50_lmh	25%	all_medium	all_low	weak-optimal-20-34	4.25	0.2	0.05	11.3	0.29	FALSE	TRUE	FALSE	TRUE	FALSE
1291	1291	50-0-50_lmh	25%	all_medium	all_medium	completeRange-5-49	4.56	0.18	0.25	11.06	0.18	FALSE	TRUE	FALSE	TRUE	FALSE
1292	1292	50-0-50_lmh	25%	all_medium	all_medium	extreme-optimal-25-29	3.33	0.18	0	11.58	0.26	FALSE	TRUE	FALSE	TRUE	FALSE
1293	1293	50-0-50_lmh	25%	all_medium	all_medium	largerRange-15-39	4.4	0.19	0.13	11.23	0.25	FALSE	TRUE	FALSE	TRUE	FALSE
1294	1294	50-0-50_lmh	25%	all_medium	all_medium	overExpl-skewed-10-29	0.47	0.04	0	12.74	0	FALSE	TRUE	FALSE	TRUE	FALSE
1295	1295	50-0-50_lmh	25%	all_medium	all_medium	underExpl-skewed-25-44	19.13	0.31	2.81	5.21	1.62	FALSE	TRUE	FALSE	FALSE	FALSE
1296	1296	50-0-50_lmh	25%	all_medium	all_medium	weak-optimal-20-34	3.78	0.18	0.04	11.45	0.25	FALSE	TRUE	FALSE	TRUE	FALSE
1297	1297	50-0-50_lmh	50%	25-0-75_lmh	25-0-75_lmh	completeRange-5-49	9.21	0.22	0.66	9.62	0.39	FALSE	TRUE	FALSE	TRUE	FALSE
1298	1298	50-0-50_lmh	50%	25-0-75_lmh	25-0-75_lmh	extreme-optimal-25-29	10.64	0.31	0	9.12	1.18	FALSE	TRUE	FALSE	TRUE	FALSE
1299	1299	50-0-50_lmh	50%	25-0-75_lmh	25-0-75_lmh	largerRange-15-39	10.5	0.26	0.47	9.26	0.71	FALSE	TRUE	FALSE	TRUE	FALSE
1300	1300	50-0-50_lmh	50%	25-0-75_lmh	25-0-75_lmh	overExpl-skewed-10-29	2.4	0.13	0	11.97	0.02	FALSE	TRUE	FALSE	TRUE	FALSE
1301	1301	50-0-50_lmh	50%	25-0-75_lmh	25-0-75_lmh	underExpl-skewed-25-44	26	0.21	4.33	2.7	2.11	FALSE	TRUE	FALSE	FALSE	FALSE
1302	1302	50-0-50_lmh	50%	25-0-75_lmh	25-0-75_lmh	weak-optimal-20-34	10.9	0.29	0.2	9.15	0.95	FALSE	TRUE	FALSE	TRUE	FALSE
1303	1303	50-0-50_lmh	50%	25-0-75_lmh	50-0-50_lmh	completeRange-5-49	9.35	0.23	0.74	9.5	0.4	FALSE	TRUE	FALSE	TRUE	FALSE
1304	1304	50-0-50_lmh	50%	25-0-75_lmh	50-0-50_lmh	extreme-optimal-25-29	10.66	0.32	0	9.11	1.18	FALSE	TRUE	FALSE	TRUE	FALSE
1305	1305	50-0-50_lmh	50%	25-0-75_lmh	50-0-50_lmh	largerRange-15-39	10.67	0.26	0.51	9.19	0.72	FALSE	TRUE	FALSE	TRUE	FALSE
1306	1306	50-0-50_lmh	50%	25-0-75_lmh	50-0-50_lmh	overExpl-skewed-10-29	2.39	0.13	0	12	0.02	FALSE	TRUE	FALSE	TRUE	FALSE
1307	1307	50-0-50_lmh	50%	25-0-75_lmh	50-0-50_lmh	underExpl-skewed-25-44	25.84	0.22	4.31	2.8	2.05	FALSE	TRUE	FALSE	FALSE	FALSE
1308	1308	50-0-50_lmh	50%	25-0-75_lmh	50-0-50_lmh	weak-optimal-20-34	10.56	0.29	0.21	9.26	0.9	FALSE	TRUE	FALSE	TRUE	FALSE
1309	1309	50-0-50_lmh	50%	25-0-75_lmh	75-0-25_lmh	completeRange-5-49	8.94	0.24	0.67	9.64	0.35	FALSE	TRUE	FALSE	TRUE	FALSE
1310	1310	50-0-50_lmh	50%	25-0-75_lmh	75-0-25_lmh	extreme-optimal-25-29	10.4	0.32	0	9.18	1.15	FALSE	TRUE	FALSE	TRUE	FALSE
1311	1311	50-0-50_lmh	50%	25-0-75_lmh	75-0-25_lmh	largerRange-15-39	10.45	0.27	0.5	9.22	0.71	FALSE	TRUE	FALSE	TRUE	FALSE
1312	1312	50-0-50_lmh	50%	25-0-75_lmh	75-0-25_lmh	overExpl-skewed-10-29	2.38	0.14	0	11.98	0.02	FALSE	TRUE	FALSE	TRUE	FALSE
1313	1313	50-0-50_lmh	50%	25-0-75_lmh	75-0-25_lmh	underExpl-skewed-25-44	25.82	0.23	4.37	2.84	1.96	FALSE	TRUE	FALSE	FALSE	FALSE
1314	1314	50-0-50_lmh	50%	25-0-75_lmh	75-0-25_lmh	weak-optimal-20-34	10.89	0.3	0.24	9.09	0.96	FALSE	TRUE	FALSE	TRUE	FALSE
1315	1315	50-0-50_lmh	50%	25-0-75_lmh	all_high	completeRange-5-49	9.24	0.23	0.65	9.59	0.41	FALSE	TRUE	FALSE	TRUE	FALSE
1316	1316	50-0-50_lmh	50%	25-0-75_lmh	all_high	extreme-optimal-25-29	10.72	0.32	0	9.1	1.17	FALSE	TRUE	FALSE	TRUE	FALSE
1317	1317	50-0-50_lmh	50%	25-0-75_lmh	all_high	largerRange-15-39	10.19	0.25	0.38	9.43	0.69	FALSE	TRUE	FALSE	TRUE	FALSE
1318	1318	50-0-50_lmh	50%	25-0-75_lmh	all_high	overExpl-skewed-10-29	2.41	0.13	0	11.97	0.02	FALSE	TRUE	FALSE	TRUE	FALSE
1319	1319	50-0-50_lmh	50%	25-0-75_lmh	all_high	underExpl-skewed-25-44	25.72	0.21	4.17	2.73	2.25	FALSE	TRUE	FALSE	FALSE	FALSE
1320	1320	50-0-50_lmh	50%	25-0-75_lmh	all_high	weak-optimal-20-34	10.78	0.29	0.19	9.2	0.94	FALSE	TRUE	FALSE	TRUE	FALSE
1321	1321	50-0-50_lmh	50%	25-0-75_lmh	all_low	completeRange-5-49	8.3	0.26	0.52	9.79	0.36	FALSE	TRUE	FALSE	TRUE	FALSE
1322	1322	50-0-50_lmh	50%	25-0-75_lmh	all_low	extreme-optimal-25-29	10.3	0.32	0	9.18	1.14	FALSE	TRUE	FALSE	TRUE	FALSE
1323	1323	50-0-50_lmh	50%	25-0-75_lmh	all_low	largerRange-15-39	10.05	0.28	0.38	9.39	0.68	FALSE	TRUE	FALSE	TRUE	FALSE
1324	1324	50-0-50_lmh	50%	25-0-75_lmh	all_low	overExpl-skewed-10-29	2.43	0.14	0	11.94	0.01	FALSE	TRUE	FALSE	TRUE	FALSE
1325	1325	50-0-50_lmh	50%	25-0-75_lmh	all_low	underExpl-skewed-25-44	25.69	0.24	4.35	2.84	1.96	FALSE	TRUE	FALSE	FALSE	FALSE
1326	1326	50-0-50_lmh	50%	25-0-75_lmh	all_low	weak-optimal-20-34	10.41	0.3	0.18	9.27	0.92	FALSE	TRUE	FALSE	TRUE	FALSE
1327	1327	50-0-50_lmh	50%	25-0-75_lmh	all_medium	completeRange-5-49	8.93	0.24	0.61	9.63	0.37	FALSE	TRUE	FALSE	TRUE	FALSE
1328	1328	50-0-50_lmh	50%	25-0-75_lmh	all_medium	extreme-optimal-25-29	10.57	0.32	0	9.13	1.17	FALSE	TRUE	FALSE	TRUE	FALSE
1329	1329	50-0-50_lmh	50%	25-0-75_lmh	all_medium	largerRange-15-39	10.28	0.27	0.43	9.32	0.71	FALSE	TRUE	FALSE	TRUE	FALSE
1330	1330	50-0-50_lmh	50%	25-0-75_lmh	all_medium	overExpl-skewed-10-29	2.25	0.13	0	12.04	0.02	FALSE	TRUE	FALSE	TRUE	FALSE
1331	1331	50-0-50_lmh	50%	25-0-75_lmh	all_medium	underExpl-skewed-25-44	26.09	0.22	4.42	2.64	2.07	FALSE	TRUE	FALSE	FALSE	FALSE
1332	1332	50-0-50_lmh	50%	25-0-75_lmh	all_medium	weak-optimal-20-34	10.59	0.29	0.2	9.24	0.92	FALSE	TRUE	FALSE	TRUE	FALSE
1333	1333	50-0-50_lmh	50%	50-0-50_lmh	25-0-75_lmh	completeRange-5-49	9.32	0.22	0.69	9.59	0.38	FALSE	TRUE	FALSE	TRUE	FALSE
1334	1334	50-0-50_lmh	50%	50-0-50_lmh	25-0-75_lmh	extreme-optimal-25-29	10.48	0.32	0	9.15	1.16	FALSE	TRUE	FALSE	TRUE	FALSE
1335	1335	50-0-50_lmh	50%	50-0-50_lmh	25-0-75_lmh	largerRange-15-39	10.05	0.25	0.41	9.42	0.66	FALSE	TRUE	FALSE	TRUE	FALSE
1336	1336	50-0-50_lmh	50%	50-0-50_lmh	25-0-75_lmh	overExpl-skewed-10-29	2.3	0.12	0	12.02	0.02	FALSE	TRUE	FALSE	TRUE	FALSE
1337	1337	50-0-50_lmh	50%	50-0-50_lmh	25-0-75_lmh	underExpl-skewed-25-44	25.59	0.21	4.23	2.82	2.12	FALSE	TRUE	FALSE	FALSE	FALSE
1338	1338	50-0-50_lmh	50%	50-0-50_lmh	25-0-75_lmh	weak-optimal-20-34	10.53	0.29	0.2	9.24	0.93	FALSE	TRUE	FALSE	TRUE	FALSE
1339	1339	50-0-50_lmh	50%	50-0-50_lmh	50-0-50_lmh	completeRange-5-49	8.95	0.22	0.7	9.63	0.37	FALSE	TRUE	FALSE	TRUE	FALSE
1340	1340	50-0-50_lmh	50%	50-0-50_lmh	50-0-50_lmh	extreme-optimal-25-29	10.65	0.32	0	9.07	1.19	FALSE	TRUE	FALSE	TRUE	FALSE
1341	1341	50-0-50_lmh	50%	50-0-50_lmh	50-0-50_lmh	largerRange-15-39	10.28	0.26	0.46	9.32	0.68	FALSE	TRUE	FALSE	TRUE	FALSE
1342	1342	50-0-50_lmh	50%	50-0-50_lmh	50-0-50_lmh	overExpl-skewed-10-29	2.41	0.13	0	11.99	0.02	FALSE	TRUE	FALSE	TRUE	FALSE
1343	1343	50-0-50_lmh	50%	50-0-50_lmh	50-0-50_lmh	underExpl-skewed-25-44	25.92	0.22	4.41	2.71	2.03	FALSE	TRUE	FALSE	FALSE	FALSE
1344	1344	50-0-50_lmh	50%	50-0-50_lmh	50-0-50_lmh	weak-optimal-20-34	10.73	0.29	0.22	9.17	0.95	FALSE	TRUE	FALSE	TRUE	FALSE
1345	1345	50-0-50_lmh	50%	50-0-50_lmh	75-0-25_lmh	completeRange-5-49	9.09	0.24	0.72	9.57	0.38	FALSE	TRUE	FALSE	TRUE	FALSE
1346	1346	50-0-50_lmh	50%	50-0-50_lmh	75-0-25_lmh	extreme-optimal-25-29	10.77	0.32	0	9.06	1.21	FALSE	TRUE	FALSE	TRUE	FALSE
1347	1347	50-0-50_lmh	50%	50-0-50_lmh	75-0-25_lmh	largerRange-15-39	10.39	0.27	0.51	9.25	0.7	FALSE	TRUE	FALSE	TRUE	FALSE
1348	1348	50-0-50_lmh	50%	50-0-50_lmh	75-0-25_lmh	overExpl-skewed-10-29	2.22	0.13	0	12.04	0.02	FALSE	TRUE	FALSE	TRUE	FALSE
1349	1349	50-0-50_lmh	50%	50-0-50_lmh	75-0-25_lmh	underExpl-skewed-25-44	25.59	0.23	4.35	2.9	1.92	FALSE	TRUE	FALSE	FALSE	FALSE
1350	1350	50-0-50_lmh	50%	50-0-50_lmh	75-0-25_lmh	weak-optimal-20-34	10.55	0.3	0.23	9.17	0.94	FALSE	TRUE	FALSE	TRUE	FALSE
1351	1351	50-0-50_lmh	50%	50-0-50_lmh	all_high	completeRange-5-49	8.74	0.21	0.59	9.76	0.38	FALSE	TRUE	FALSE	TRUE	FALSE
1352	1352	50-0-50_lmh	50%	50-0-50_lmh	all_high	extreme-optimal-25-29	10.44	0.32	0	9.19	1.11	FALSE	TRUE	FALSE	TRUE	FALSE
1353	1353	50-0-50_lmh	50%	50-0-50_lmh	all_high	largerRange-15-39	10.31	0.25	0.36	9.43	0.66	FALSE	TRUE	FALSE	TRUE	FALSE
1354	1354	50-0-50_lmh	50%	50-0-50_lmh	all_high	overExpl-skewed-10-29	2.25	0.12	0	12.04	0.01	FALSE	TRUE	FALSE	TRUE	FALSE
1355	1355	50-0-50_lmh	50%	50-0-50_lmh	all_high	underExpl-skewed-25-44	25.64	0.2	4.16	2.72	2.27	FALSE	TRUE	FALSE	FALSE	FALSE
1356	1356	50-0-50_lmh	50%	50-0-50_lmh	all_high	weak-optimal-20-34	10.45	0.28	0.19	9.3	0.91	FALSE	TRUE	FALSE	TRUE	FALSE
1357	1357	50-0-50_lmh	50%	50-0-50_lmh	all_low	completeRange-5-49	8.51	0.26	0.54	9.72	0.35	FALSE	TRUE	FALSE	TRUE	FALSE
1358	1358	50-0-50_lmh	50%	50-0-50_lmh	all_low	extreme-optimal-25-29	10.43	0.32	0	9.16	1.17	FALSE	TRUE	FALSE	TRUE	FALSE
1359	1359	50-0-50_lmh	50%	50-0-50_lmh	all_low	largerRange-15-39	10.26	0.29	0.42	9.29	0.69	FALSE	TRUE	FALSE	TRUE	FALSE
1360	1360	50-0-50_lmh	50%	50-0-50_lmh	all_low	overExpl-skewed-10-29	2.37	0.14	0	11.95	0.02	FALSE	TRUE	FALSE	TRUE	FALSE
1361	1361	50-0-50_lmh	50%	50-0-50_lmh	all_low	underExpl-skewed-25-44	25.62	0.23	4.24	2.92	2.01	FALSE	TRUE	FALSE	FALSE	FALSE
1362	1362	50-0-50_lmh	50%	50-0-50_lmh	all_low	weak-optimal-20-34	10.52	0.3	0.19	9.28	0.92	FALSE	TRUE	FALSE	TRUE	FALSE
1363	1363	50-0-50_lmh	50%	50-0-50_lmh	all_medium	completeRange-5-49	8.37	0.24	0.55	9.81	0.35	FALSE	TRUE	FALSE	TRUE	FALSE
1364	1364	50-0-50_lmh	50%	50-0-50_lmh	all_medium	extreme-optimal-25-29	10.33	0.32	0	9.18	1.14	FALSE	TRUE	FALSE	TRUE	FALSE
1365	1365	50-0-50_lmh	50%	50-0-50_lmh	all_medium	largerRange-15-39	10.33	0.27	0.43	9.29	0.7	FALSE	TRUE	FALSE	TRUE	FALSE
1366	1366	50-0-50_lmh	50%	50-0-50_lmh	all_medium	overExpl-skewed-10-29	2.36	0.13	0	12	0.01	FALSE	TRUE	FALSE	TRUE	FALSE
1367	1367	50-0-50_lmh	50%	50-0-50_lmh	all_medium	underExpl-skewed-25-44	25.75	0.22	4.34	2.77	2.04	FALSE	TRUE	FALSE	FALSE	FALSE
1368	1368	50-0-50_lmh	50%	50-0-50_lmh	all_medium	weak-optimal-20-34	10.63	0.29	0.2	9.24	0.91	FALSE	TRUE	FALSE	TRUE	FALSE
1369	1369	50-0-50_lmh	50%	75-0-25_lmh	25-0-75_lmh	completeRange-5-49	9.12	0.22	0.67	9.61	0.38	FALSE	TRUE	FALSE	TRUE	FALSE
1370	1370	50-0-50_lmh	50%	75-0-25_lmh	25-0-75_lmh	extreme-optimal-25-29	10.53	0.32	0	9.14	1.15	FALSE	TRUE	FALSE	TRUE	FALSE
1371	1371	50-0-50_lmh	50%	75-0-25_lmh	25-0-75_lmh	largerRange-15-39	10.35	0.25	0.44	9.35	0.7	FALSE	TRUE	FALSE	TRUE	FALSE
1372	1372	50-0-50_lmh	50%	75-0-25_lmh	25-0-75_lmh	overExpl-skewed-10-29	2.32	0.12	0	12.01	0.01	FALSE	TRUE	FALSE	TRUE	FALSE
1373	1373	50-0-50_lmh	50%	75-0-25_lmh	25-0-75_lmh	underExpl-skewed-25-44	25.71	0.2	4.26	2.74	2.16	FALSE	TRUE	FALSE	FALSE	FALSE
1374	1374	50-0-50_lmh	50%	75-0-25_lmh	25-0-75_lmh	weak-optimal-20-34	10.53	0.29	0.2	9.26	0.9	FALSE	TRUE	FALSE	TRUE	FALSE
1375	1375	50-0-50_lmh	50%	75-0-25_lmh	50-0-50_lmh	completeRange-5-49	8.77	0.23	0.66	9.67	0.35	FALSE	TRUE	FALSE	TRUE	FALSE
1376	1376	50-0-50_lmh	50%	75-0-25_lmh	50-0-50_lmh	extreme-optimal-25-29	10.43	0.32	0	9.12	1.17	FALSE	TRUE	FALSE	TRUE	FALSE
1377	1377	50-0-50_lmh	50%	75-0-25_lmh	50-0-50_lmh	largerRange-15-39	10.63	0.25	0.51	9.21	0.72	FALSE	TRUE	FALSE	TRUE	FALSE
1378	1378	50-0-50_lmh	50%	75-0-25_lmh	50-0-50_lmh	overExpl-skewed-10-29	2.35	0.13	0	11.98	0.02	FALSE	TRUE	FALSE	TRUE	FALSE
1379	1379	50-0-50_lmh	50%	75-0-25_lmh	50-0-50_lmh	underExpl-skewed-25-44	25.68	0.21	4.32	2.84	2.01	FALSE	TRUE	FALSE	FALSE	FALSE
1380	1380	50-0-50_lmh	50%	75-0-25_lmh	50-0-50_lmh	weak-optimal-20-34	10.55	0.29	0.23	9.2	0.92	FALSE	TRUE	FALSE	TRUE	FALSE
1381	1381	50-0-50_lmh	50%	75-0-25_lmh	75-0-25_lmh	completeRange-5-49	8.69	0.24	0.62	9.7	0.36	FALSE	TRUE	FALSE	TRUE	FALSE
1382	1382	50-0-50_lmh	50%	75-0-25_lmh	75-0-25_lmh	extreme-optimal-25-29	10.27	0.32	0	9.19	1.15	FALSE	TRUE	FALSE	TRUE	FALSE
1383	1383	50-0-50_lmh	50%	75-0-25_lmh	75-0-25_lmh	largerRange-15-39	10.22	0.27	0.49	9.27	0.71	FALSE	TRUE	FALSE	TRUE	FALSE
1384	1384	50-0-50_lmh	50%	75-0-25_lmh	75-0-25_lmh	overExpl-skewed-10-29	2.2	0.13	0	12.02	0.02	FALSE	TRUE	FALSE	TRUE	FALSE
1385	1385	50-0-50_lmh	50%	75-0-25_lmh	75-0-25_lmh	underExpl-skewed-25-44	25.86	0.23	4.34	2.83	1.99	FALSE	TRUE	FALSE	FALSE	FALSE
1386	1386	50-0-50_lmh	50%	75-0-25_lmh	75-0-25_lmh	weak-optimal-20-34	10.66	0.29	0.24	9.18	0.95	FALSE	TRUE	FALSE	TRUE	FALSE
1387	1387	50-0-50_lmh	50%	75-0-25_lmh	all_high	completeRange-5-49	8.85	0.22	0.55	9.75	0.38	FALSE	TRUE	FALSE	TRUE	FALSE
1388	1388	50-0-50_lmh	50%	75-0-25_lmh	all_high	extreme-optimal-25-29	10.61	0.32	0	9.1	1.16	FALSE	TRUE	FALSE	TRUE	FALSE
1389	1389	50-0-50_lmh	50%	75-0-25_lmh	all_high	largerRange-15-39	10.15	0.25	0.36	9.43	0.67	FALSE	TRUE	FALSE	TRUE	FALSE
1390	1390	50-0-50_lmh	50%	75-0-25_lmh	all_high	overExpl-skewed-10-29	2.19	0.12	0	12.07	0.01	FALSE	TRUE	FALSE	TRUE	FALSE
1391	1391	50-0-50_lmh	50%	75-0-25_lmh	all_high	underExpl-skewed-25-44	25.41	0.2	4.1	2.8	2.26	FALSE	TRUE	FALSE	FALSE	FALSE
1392	1392	50-0-50_lmh	50%	75-0-25_lmh	all_high	weak-optimal-20-34	10.15	0.29	0.16	9.38	0.85	FALSE	TRUE	FALSE	TRUE	FALSE
1393	1393	50-0-50_lmh	50%	75-0-25_lmh	all_low	completeRange-5-49	8.11	0.25	0.49	9.86	0.33	FALSE	TRUE	FALSE	TRUE	FALSE
1394	1394	50-0-50_lmh	50%	75-0-25_lmh	all_low	extreme-optimal-25-29	10.46	0.33	0	9.14	1.15	FALSE	TRUE	FALSE	TRUE	FALSE
1395	1395	50-0-50_lmh	50%	75-0-25_lmh	all_low	largerRange-15-39	10.06	0.28	0.37	9.43	0.66	FALSE	TRUE	FALSE	TRUE	FALSE
1396	1396	50-0-50_lmh	50%	75-0-25_lmh	all_low	overExpl-skewed-10-29	2.2	0.14	0	12	0.01	FALSE	TRUE	FALSE	TRUE	FALSE
1397	1397	50-0-50_lmh	50%	75-0-25_lmh	all_low	underExpl-skewed-25-44	25.67	0.24	4.26	2.85	2.04	FALSE	TRUE	FALSE	FALSE	FALSE
1398	1398	50-0-50_lmh	50%	75-0-25_lmh	all_low	weak-optimal-20-34	10.41	0.3	0.18	9.28	0.9	FALSE	TRUE	FALSE	TRUE	FALSE
1399	1399	50-0-50_lmh	50%	75-0-25_lmh	all_medium	completeRange-5-49	8.24	0.24	0.5	9.85	0.35	FALSE	TRUE	FALSE	TRUE	FALSE
1400	1400	50-0-50_lmh	50%	75-0-25_lmh	all_medium	extreme-optimal-25-29	10.35	0.32	0	9.19	1.14	FALSE	TRUE	FALSE	TRUE	FALSE
1401	1401	50-0-50_lmh	50%	75-0-25_lmh	all_medium	largerRange-15-39	10.12	0.27	0.4	9.35	0.7	FALSE	TRUE	FALSE	TRUE	FALSE
1402	1402	50-0-50_lmh	50%	75-0-25_lmh	all_medium	overExpl-skewed-10-29	2.3	0.13	0	12.01	0.01	FALSE	TRUE	FALSE	TRUE	FALSE
1403	1403	50-0-50_lmh	50%	75-0-25_lmh	all_medium	underExpl-skewed-25-44	25.87	0.22	4.25	2.77	2.1	FALSE	TRUE	FALSE	FALSE	FALSE
1404	1404	50-0-50_lmh	50%	75-0-25_lmh	all_medium	weak-optimal-20-34	10.42	0.3	0.17	9.29	0.9	FALSE	TRUE	FALSE	TRUE	FALSE
1405	1405	50-0-50_lmh	50%	all_high	25-0-75_lmh	completeRange-5-49	9.86	0.23	0.76	9.4	0.41	FALSE	TRUE	FALSE	TRUE	FALSE
1406	1406	50-0-50_lmh	50%	all_high	25-0-75_lmh	extreme-optimal-25-29	10.33	0.32	0	9.18	1.15	FALSE	TRUE	FALSE	TRUE	FALSE
1407	1407	50-0-50_lmh	50%	all_high	25-0-75_lmh	largerRange-15-39	10.61	0.25	0.44	9.28	0.71	FALSE	TRUE	FALSE	TRUE	FALSE
1408	1408	50-0-50_lmh	50%	all_high	25-0-75_lmh	overExpl-skewed-10-29	2.3	0.13	0	12	0.02	FALSE	TRUE	FALSE	TRUE	FALSE
1409	1409	50-0-50_lmh	50%	all_high	25-0-75_lmh	underExpl-skewed-25-44	26.09	0.21	4.4	2.62	2.13	FALSE	TRUE	FALSE	FALSE	FALSE
1410	1410	50-0-50_lmh	50%	all_high	25-0-75_lmh	weak-optimal-20-34	10.54	0.29	0.19	9.26	0.92	FALSE	TRUE	FALSE	TRUE	FALSE
1411	1411	50-0-50_lmh	50%	all_high	50-0-50_lmh	completeRange-5-49	9.34	0.23	0.72	9.57	0.38	FALSE	TRUE	FALSE	TRUE	FALSE
1412	1412	50-0-50_lmh	50%	all_high	50-0-50_lmh	extreme-optimal-25-29	10.8	0.32	0	9.08	1.19	FALSE	TRUE	FALSE	TRUE	FALSE
1413	1413	50-0-50_lmh	50%	all_high	50-0-50_lmh	largerRange-15-39	10.38	0.26	0.49	9.29	0.7	FALSE	TRUE	FALSE	TRUE	FALSE
1414	1414	50-0-50_lmh	50%	all_high	50-0-50_lmh	overExpl-skewed-10-29	2.5	0.13	0	11.97	0.02	FALSE	TRUE	FALSE	TRUE	FALSE
1415	1415	50-0-50_lmh	50%	all_high	50-0-50_lmh	underExpl-skewed-25-44	26.01	0.22	4.4	2.73	2.03	FALSE	TRUE	FALSE	FALSE	FALSE
1416	1416	50-0-50_lmh	50%	all_high	50-0-50_lmh	weak-optimal-20-34	10.46	0.29	0.23	9.24	0.89	FALSE	TRUE	FALSE	TRUE	FALSE
1417	1417	50-0-50_lmh	50%	all_high	75-0-25_lmh	completeRange-5-49	9.32	0.24	0.72	9.53	0.37	FALSE	TRUE	FALSE	TRUE	FALSE
1418	1418	50-0-50_lmh	50%	all_high	75-0-25_lmh	extreme-optimal-25-29	10.6	0.32	0	9.12	1.18	FALSE	TRUE	FALSE	TRUE	FALSE
1419	1419	50-0-50_lmh	50%	all_high	75-0-25_lmh	largerRange-15-39	10.59	0.27	0.51	9.19	0.72	FALSE	TRUE	FALSE	TRUE	FALSE
1420	1420	50-0-50_lmh	50%	all_high	75-0-25_lmh	overExpl-skewed-10-29	2.43	0.14	0	11.95	0.02	FALSE	TRUE	FALSE	TRUE	FALSE
1421	1421	50-0-50_lmh	50%	all_high	75-0-25_lmh	underExpl-skewed-25-44	26.03	0.23	4.42	2.77	1.97	FALSE	TRUE	FALSE	FALSE	FALSE
1422	1422	50-0-50_lmh	50%	all_high	75-0-25_lmh	weak-optimal-20-34	10.66	0.29	0.23	9.21	0.91	FALSE	TRUE	FALSE	TRUE	FALSE
1423	1423	50-0-50_lmh	50%	all_high	all_high	completeRange-5-49	9.72	0.23	0.71	9.47	0.42	FALSE	TRUE	FALSE	TRUE	FALSE
1424	1424	50-0-50_lmh	50%	all_high	all_high	extreme-optimal-25-29	10.67	0.32	0	9.09	1.18	FALSE	TRUE	FALSE	TRUE	FALSE
1425	1425	50-0-50_lmh	50%	all_high	all_high	largerRange-15-39	10.58	0.25	0.41	9.34	0.7	FALSE	TRUE	FALSE	TRUE	FALSE
1426	1426	50-0-50_lmh	50%	all_high	all_high	overExpl-skewed-10-29	2.37	0.13	0	12	0.01	FALSE	TRUE	FALSE	TRUE	FALSE
1427	1427	50-0-50_lmh	50%	all_high	all_high	underExpl-skewed-25-44	25.82	0.22	4.2	2.68	2.26	FALSE	TRUE	FALSE	FALSE	FALSE
1428	1428	50-0-50_lmh	50%	all_high	all_high	weak-optimal-20-34	10.68	0.28	0.17	9.25	0.93	FALSE	TRUE	FALSE	TRUE	FALSE
1429	1429	50-0-50_lmh	50%	all_high	all_low	completeRange-5-49	8.44	0.26	0.57	9.74	0.34	FALSE	TRUE	FALSE	TRUE	FALSE
1430	1430	50-0-50_lmh	50%	all_high	all_low	extreme-optimal-25-29	10.46	0.32	0	9.13	1.17	FALSE	TRUE	FALSE	TRUE	FALSE
1431	1431	50-0-50_lmh	50%	all_high	all_low	largerRange-15-39	10.35	0.29	0.43	9.25	0.71	FALSE	TRUE	FALSE	TRUE	FALSE
1432	1432	50-0-50_lmh	50%	all_high	all_low	overExpl-skewed-10-29	2.49	0.14	0	11.95	0.02	FALSE	TRUE	FALSE	TRUE	FALSE
1433	1433	50-0-50_lmh	50%	all_high	all_low	underExpl-skewed-25-44	25.78	0.24	4.33	2.85	1.98	FALSE	TRUE	FALSE	FALSE	FALSE
1434	1434	50-0-50_lmh	50%	all_high	all_low	weak-optimal-20-34	10.49	0.3	0.18	9.26	0.91	FALSE	TRUE	FALSE	TRUE	FALSE
1435	1435	50-0-50_lmh	50%	all_high	all_medium	completeRange-5-49	9.12	0.24	0.66	9.56	0.41	FALSE	TRUE	FALSE	TRUE	FALSE
1436	1436	50-0-50_lmh	50%	all_high	all_medium	extreme-optimal-25-29	10.72	0.32	0	9.06	1.21	FALSE	TRUE	FALSE	TRUE	FALSE
1437	1437	50-0-50_lmh	50%	all_high	all_medium	largerRange-15-39	10.5	0.27	0.46	9.21	0.72	FALSE	TRUE	FALSE	TRUE	FALSE
1438	1438	50-0-50_lmh	50%	all_high	all_medium	overExpl-skewed-10-29	2.5	0.13	0	11.96	0.02	FALSE	TRUE	FALSE	TRUE	FALSE
1439	1439	50-0-50_lmh	50%	all_high	all_medium	underExpl-skewed-25-44	26.23	0.21	4.47	2.63	2.02	FALSE	TRUE	FALSE	FALSE	FALSE
1440	1440	50-0-50_lmh	50%	all_high	all_medium	weak-optimal-20-34	10.62	0.3	0.21	9.2	0.93	FALSE	TRUE	FALSE	TRUE	FALSE
1441	1441	50-0-50_lmh	50%	all_low	25-0-75_lmh	completeRange-5-49	8.59	0.21	0.58	9.79	0.35	FALSE	TRUE	FALSE	TRUE	FALSE
1442	1442	50-0-50_lmh	50%	all_low	25-0-75_lmh	extreme-optimal-25-29	10.41	0.32	0	9.16	1.15	FALSE	TRUE	FALSE	TRUE	FALSE
1443	1443	50-0-50_lmh	50%	all_low	25-0-75_lmh	largerRange-15-39	10.01	0.25	0.42	9.42	0.65	FALSE	TRUE	FALSE	TRUE	FALSE
1444	1444	50-0-50_lmh	50%	all_low	25-0-75_lmh	overExpl-skewed-10-29	2.41	0.13	0	11.96	0.01	FALSE	TRUE	FALSE	TRUE	FALSE
1445	1445	50-0-50_lmh	50%	all_low	25-0-75_lmh	underExpl-skewed-25-44	25.5	0.2	4.21	2.83	2.12	FALSE	TRUE	FALSE	FALSE	FALSE
1446	1446	50-0-50_lmh	50%	all_low	25-0-75_lmh	weak-optimal-20-34	10.25	0.28	0.19	9.36	0.87	FALSE	TRUE	FALSE	TRUE	FALSE
1447	1447	50-0-50_lmh	50%	all_low	50-0-50_lmh	completeRange-5-49	8.57	0.22	0.61	9.74	0.36	FALSE	TRUE	FALSE	TRUE	FALSE
1448	1448	50-0-50_lmh	50%	all_low	50-0-50_lmh	extreme-optimal-25-29	10.41	0.33	0	9.12	1.15	FALSE	TRUE	FALSE	TRUE	FALSE
1449	1449	50-0-50_lmh	50%	all_low	50-0-50_lmh	largerRange-15-39	10.18	0.26	0.45	9.34	0.68	FALSE	TRUE	FALSE	TRUE	FALSE
1450	1450	50-0-50_lmh	50%	all_low	50-0-50_lmh	overExpl-skewed-10-29	2.25	0.13	0	12.02	0.02	FALSE	TRUE	FALSE	TRUE	FALSE
1451	1451	50-0-50_lmh	50%	all_low	50-0-50_lmh	underExpl-skewed-25-44	25.62	0.21	4.32	2.84	2	FALSE	TRUE	FALSE	FALSE	FALSE
1452	1452	50-0-50_lmh	50%	all_low	50-0-50_lmh	weak-optimal-20-34	10.36	0.29	0.21	9.3	0.88	FALSE	TRUE	FALSE	TRUE	FALSE
1453	1453	50-0-50_lmh	50%	all_low	75-0-25_lmh	completeRange-5-49	8.56	0.24	0.62	9.71	0.36	FALSE	TRUE	FALSE	TRUE	FALSE
1454	1454	50-0-50_lmh	50%	all_low	75-0-25_lmh	extreme-optimal-25-29	10.58	0.33	0	9.07	1.2	FALSE	TRUE	FALSE	TRUE	FALSE
1455	1455	50-0-50_lmh	50%	all_low	75-0-25_lmh	largerRange-15-39	10.22	0.27	0.49	9.29	0.69	FALSE	TRUE	FALSE	TRUE	FALSE
1456	1456	50-0-50_lmh	50%	all_low	75-0-25_lmh	overExpl-skewed-10-29	2.27	0.13	0	12.02	0.02	FALSE	TRUE	FALSE	TRUE	FALSE
1457	1457	50-0-50_lmh	50%	all_low	75-0-25_lmh	underExpl-skewed-25-44	25.45	0.23	4.26	2.94	1.97	FALSE	TRUE	FALSE	FALSE	FALSE
1458	1458	50-0-50_lmh	50%	all_low	75-0-25_lmh	weak-optimal-20-34	10.21	0.29	0.22	9.29	0.92	FALSE	TRUE	FALSE	TRUE	FALSE
1459	1459	50-0-50_lmh	50%	all_low	all_high	completeRange-5-49	8.39	0.21	0.51	9.86	0.36	FALSE	TRUE	FALSE	TRUE	FALSE
1460	1460	50-0-50_lmh	50%	all_low	all_high	extreme-optimal-25-29	10.5	0.31	0	9.2	1.12	FALSE	TRUE	FALSE	TRUE	FALSE
1461	1461	50-0-50_lmh	50%	all_low	all_high	largerRange-15-39	10.11	0.24	0.35	9.48	0.68	FALSE	TRUE	FALSE	TRUE	FALSE
1462	1462	50-0-50_lmh	50%	all_low	all_high	overExpl-skewed-10-29	2.12	0.12	0	12.07	0.01	FALSE	TRUE	FALSE	TRUE	FALSE
1463	1463	50-0-50_lmh	50%	all_low	all_high	underExpl-skewed-25-44	25.32	0.2	4.07	2.82	2.27	FALSE	TRUE	FALSE	FALSE	FALSE
1464	1464	50-0-50_lmh	50%	all_low	all_high	weak-optimal-20-34	10.27	0.28	0.17	9.38	0.87	FALSE	TRUE	FALSE	TRUE	FALSE
1465	1465	50-0-50_lmh	50%	all_low	all_low	completeRange-5-49	7.92	0.25	0.49	9.91	0.32	FALSE	TRUE	FALSE	TRUE	FALSE
1466	1466	50-0-50_lmh	50%	all_low	all_low	extreme-optimal-25-29	10.62	0.33	0	9.1	1.16	FALSE	TRUE	FALSE	TRUE	FALSE
1467	1467	50-0-50_lmh	50%	all_low	all_low	largerRange-15-39	9.83	0.28	0.37	9.44	0.65	FALSE	TRUE	FALSE	TRUE	FALSE
1468	1468	50-0-50_lmh	50%	all_low	all_low	overExpl-skewed-10-29	2.08	0.13	0	12.08	0.01	FALSE	TRUE	FALSE	TRUE	FALSE
1469	1469	50-0-50_lmh	50%	all_low	all_low	underExpl-skewed-25-44	25.52	0.24	4.25	2.86	2.04	FALSE	TRUE	FALSE	FALSE	FALSE
1470	1470	50-0-50_lmh	50%	all_low	all_low	weak-optimal-20-34	10.44	0.3	0.18	9.24	0.92	FALSE	TRUE	FALSE	TRUE	FALSE
1471	1471	50-0-50_lmh	50%	all_low	all_medium	completeRange-5-49	8.32	0.24	0.53	9.79	0.37	FALSE	TRUE	FALSE	TRUE	FALSE
1472	1472	50-0-50_lmh	50%	all_low	all_medium	extreme-optimal-25-29	10.31	0.3	0	9.24	1.15	FALSE	TRUE	FALSE	TRUE	FALSE
1473	1473	50-0-50_lmh	50%	all_low	all_medium	largerRange-15-39	10.14	0.26	0.44	9.33	0.69	FALSE	TRUE	FALSE	TRUE	FALSE
1474	1474	50-0-50_lmh	50%	all_low	all_medium	overExpl-skewed-10-29	2.23	0.13	0	12.01	0.01	FALSE	TRUE	FALSE	TRUE	FALSE
1475	1475	50-0-50_lmh	50%	all_low	all_medium	underExpl-skewed-25-44	25.79	0.22	4.32	2.73	2.09	FALSE	TRUE	FALSE	FALSE	FALSE
1476	1476	50-0-50_lmh	50%	all_low	all_medium	weak-optimal-20-34	10.35	0.29	0.18	9.33	0.87	FALSE	TRUE	FALSE	TRUE	FALSE
1477	1477	50-0-50_lmh	50%	all_medium	25-0-75_lmh	completeRange-5-49	8.86	0.22	0.63	9.68	0.39	FALSE	TRUE	FALSE	TRUE	FALSE
1478	1478	50-0-50_lmh	50%	all_medium	25-0-75_lmh	extreme-optimal-25-29	10.46	0.32	0	9.16	1.14	FALSE	TRUE	FALSE	TRUE	FALSE
1479	1479	50-0-50_lmh	50%	all_medium	25-0-75_lmh	largerRange-15-39	10.47	0.25	0.43	9.3	0.71	FALSE	TRUE	FALSE	TRUE	FALSE
1480	1480	50-0-50_lmh	50%	all_medium	25-0-75_lmh	overExpl-skewed-10-29	2.42	0.13	0	11.98	0.02	FALSE	TRUE	FALSE	TRUE	FALSE
1481	1481	50-0-50_lmh	50%	all_medium	25-0-75_lmh	underExpl-skewed-25-44	25.72	0.21	4.28	2.77	2.11	FALSE	TRUE	FALSE	FALSE	FALSE
1482	1482	50-0-50_lmh	50%	all_medium	25-0-75_lmh	weak-optimal-20-34	10.52	0.29	0.2	9.2	0.94	FALSE	TRUE	FALSE	TRUE	FALSE
1483	1483	50-0-50_lmh	50%	all_medium	50-0-50_lmh	completeRange-5-49	8.84	0.23	0.65	9.67	0.36	FALSE	TRUE	FALSE	TRUE	FALSE
1484	1484	50-0-50_lmh	50%	all_medium	50-0-50_lmh	extreme-optimal-25-29	10.76	0.33	0	9.04	1.2	FALSE	TRUE	FALSE	TRUE	FALSE
1485	1485	50-0-50_lmh	50%	all_medium	50-0-50_lmh	largerRange-15-39	10.17	0.25	0.49	9.34	0.68	FALSE	TRUE	FALSE	TRUE	FALSE
1486	1486	50-0-50_lmh	50%	all_medium	50-0-50_lmh	overExpl-skewed-10-29	2.28	0.12	0	12.02	0.02	FALSE	TRUE	FALSE	TRUE	FALSE
1487	1487	50-0-50_lmh	50%	all_medium	50-0-50_lmh	underExpl-skewed-25-44	25.81	0.21	4.38	2.78	2	FALSE	TRUE	FALSE	FALSE	FALSE
1488	1488	50-0-50_lmh	50%	all_medium	50-0-50_lmh	weak-optimal-20-34	10.75	0.29	0.22	9.16	0.96	FALSE	TRUE	FALSE	TRUE	FALSE
1489	1489	50-0-50_lmh	50%	all_medium	75-0-25_lmh	completeRange-5-49	8.87	0.24	0.65	9.65	0.35	FALSE	TRUE	FALSE	TRUE	FALSE
1490	1490	50-0-50_lmh	50%	all_medium	75-0-25_lmh	extreme-optimal-25-29	10.52	0.32	0	9.14	1.16	FALSE	TRUE	FALSE	TRUE	FALSE
1491	1491	50-0-50_lmh	50%	all_medium	75-0-25_lmh	largerRange-15-39	10.48	0.26	0.47	9.27	0.72	FALSE	TRUE	FALSE	TRUE	FALSE
1492	1492	50-0-50_lmh	50%	all_medium	75-0-25_lmh	overExpl-skewed-10-29	2.4	0.14	0	11.97	0.02	FALSE	TRUE	FALSE	TRUE	FALSE
1493	1493	50-0-50_lmh	50%	all_medium	75-0-25_lmh	underExpl-skewed-25-44	25.94	0.22	4.38	2.81	1.97	FALSE	TRUE	FALSE	FALSE	FALSE
1494	1494	50-0-50_lmh	50%	all_medium	75-0-25_lmh	weak-optimal-20-34	10.57	0.29	0.22	9.25	0.91	FALSE	TRUE	FALSE	TRUE	FALSE
1495	1495	50-0-50_lmh	50%	all_medium	all_high	completeRange-5-49	8.93	0.23	0.58	9.69	0.39	FALSE	TRUE	FALSE	TRUE	FALSE
1496	1496	50-0-50_lmh	50%	all_medium	all_high	extreme-optimal-25-29	10.31	0.32	0	9.18	1.12	FALSE	TRUE	FALSE	TRUE	FALSE
1497	1497	50-0-50_lmh	50%	all_medium	all_high	largerRange-15-39	10.09	0.25	0.35	9.44	0.69	FALSE	TRUE	FALSE	TRUE	FALSE
1498	1498	50-0-50_lmh	50%	all_medium	all_high	overExpl-skewed-10-29	2.39	0.13	0	11.99	0.01	FALSE	TRUE	FALSE	TRUE	FALSE
1499	1499	50-0-50_lmh	50%	all_medium	all_high	underExpl-skewed-25-44	25.65	0.21	4.18	2.72	2.24	FALSE	TRUE	FALSE	FALSE	FALSE
1500	1500	50-0-50_lmh	50%	all_medium	all_high	weak-optimal-20-34	10.33	0.28	0.15	9.39	0.87	FALSE	TRUE	FALSE	TRUE	FALSE
1501	1501	50-0-50_lmh	50%	all_medium	all_low	completeRange-5-49	8.28	0.25	0.5	9.81	0.35	FALSE	TRUE	FALSE	TRUE	FALSE
1502	1502	50-0-50_lmh	50%	all_medium	all_low	extreme-optimal-25-29	10.66	0.33	0	9.05	1.2	FALSE	TRUE	FALSE	TRUE	FALSE
1503	1503	50-0-50_lmh	50%	all_medium	all_low	largerRange-15-39	10.22	0.28	0.41	9.32	0.69	FALSE	TRUE	FALSE	TRUE	FALSE
1504	1504	50-0-50_lmh	50%	all_medium	all_low	overExpl-skewed-10-29	2.48	0.14	0	11.92	0.02	FALSE	TRUE	FALSE	TRUE	FALSE
1505	1505	50-0-50_lmh	50%	all_medium	all_low	underExpl-skewed-25-44	25.8	0.24	4.29	2.85	2.01	FALSE	TRUE	FALSE	FALSE	FALSE
1506	1506	50-0-50_lmh	50%	all_medium	all_low	weak-optimal-20-34	10.36	0.31	0.19	9.3	0.87	FALSE	TRUE	FALSE	TRUE	FALSE
1507	1507	50-0-50_lmh	50%	all_medium	all_medium	completeRange-5-49	8.52	0.24	0.55	9.74	0.37	FALSE	TRUE	FALSE	TRUE	FALSE
1508	1508	50-0-50_lmh	50%	all_medium	all_medium	extreme-optimal-25-29	10.52	0.32	0	9.15	1.17	FALSE	TRUE	FALSE	TRUE	FALSE
1509	1509	50-0-50_lmh	50%	all_medium	all_medium	largerRange-15-39	10.3	0.27	0.45	9.28	0.72	FALSE	TRUE	FALSE	TRUE	FALSE
1510	1510	50-0-50_lmh	50%	all_medium	all_medium	overExpl-skewed-10-29	2.23	0.13	0	12.02	0.01	FALSE	TRUE	FALSE	TRUE	FALSE
1511	1511	50-0-50_lmh	50%	all_medium	all_medium	underExpl-skewed-25-44	25.91	0.21	4.4	2.73	2.03	FALSE	TRUE	FALSE	FALSE	FALSE
1512	1512	50-0-50_lmh	50%	all_medium	all_medium	weak-optimal-20-34	10.27	0.29	0.19	9.34	0.88	FALSE	TRUE	FALSE	TRUE	FALSE
1513	1513	50-0-50_lmh	75%	25-0-75_lmh	25-0-75_lmh	completeRange-5-49	15.87	0.3	1.5	7.47	0.77	FALSE	TRUE	FALSE	FALSE	FALSE
1514	1514	50-0-50_lmh	75%	25-0-75_lmh	25-0-75_lmh	extreme-optimal-25-29	21.73	0.24	0	5.26	3.74	FALSE	TRUE	FALSE	FALSE	FALSE
1515	1515	50-0-50_lmh	75%	25-0-75_lmh	25-0-75_lmh	largerRange-15-39	18.97	0.27	1.16	6.67	1.52	FALSE	TRUE	FALSE	FALSE	FALSE
1516	1516	50-0-50_lmh	75%	25-0-75_lmh	25-0-75_lmh	overExpl-skewed-10-29	8.5	0.27	0	10.25	0.12	FALSE	TRUE	FALSE	TRUE	FALSE
1517	1517	50-0-50_lmh	75%	25-0-75_lmh	25-0-75_lmh	underExpl-skewed-25-44	30.42	0.19	5.71	1	2.28	FALSE	TRUE	FALSE	FALSE	FALSE
1518	1518	50-0-50_lmh	75%	25-0-75_lmh	25-0-75_lmh	weak-optimal-20-34	20.22	0.26	0.65	6.24	2.26	FALSE	TRUE	FALSE	FALSE	FALSE
1519	1519	50-0-50_lmh	75%	25-0-75_lmh	50-0-50_lmh	completeRange-5-49	16.07	0.3	1.59	7.41	0.72	FALSE	TRUE	FALSE	FALSE	FALSE
1520	1520	50-0-50_lmh	75%	25-0-75_lmh	50-0-50_lmh	extreme-optimal-25-29	21.79	0.23	0	5.27	3.73	FALSE	TRUE	FALSE	FALSE	FALSE
1521	1521	50-0-50_lmh	75%	25-0-75_lmh	50-0-50_lmh	largerRange-15-39	18.72	0.26	1.3	6.67	1.42	FALSE	TRUE	FALSE	FALSE	FALSE
1522	1522	50-0-50_lmh	75%	25-0-75_lmh	50-0-50_lmh	overExpl-skewed-10-29	8.46	0.28	0	10.23	0.13	FALSE	TRUE	FALSE	TRUE	FALSE
1523	1523	50-0-50_lmh	75%	25-0-75_lmh	50-0-50_lmh	underExpl-skewed-25-44	30.64	0.17	5.81	0.98	2.21	FALSE	TRUE	FALSE	FALSE	FALSE
1524	1524	50-0-50_lmh	75%	25-0-75_lmh	50-0-50_lmh	weak-optimal-20-34	20.29	0.25	0.74	6.1	2.32	FALSE	TRUE	FALSE	FALSE	FALSE
1525	1525	50-0-50_lmh	75%	25-0-75_lmh	75-0-25_lmh	completeRange-5-49	15.68	0.28	1.58	7.52	0.7	FALSE	TRUE	FALSE	FALSE	FALSE
1526	1526	50-0-50_lmh	75%	25-0-75_lmh	75-0-25_lmh	extreme-optimal-25-29	21.82	0.23	0	5.25	3.75	FALSE	TRUE	FALSE	FALSE	FALSE
1527	1527	50-0-50_lmh	75%	25-0-75_lmh	75-0-25_lmh	largerRange-15-39	18.99	0.26	1.33	6.52	1.5	FALSE	TRUE	FALSE	FALSE	FALSE
1528	1528	50-0-50_lmh	75%	25-0-75_lmh	75-0-25_lmh	overExpl-skewed-10-29	8.25	0.27	0	10.3	0.14	FALSE	TRUE	FALSE	TRUE	FALSE
1529	1529	50-0-50_lmh	75%	25-0-75_lmh	75-0-25_lmh	underExpl-skewed-25-44	30.84	0.16	5.88	0.99	2.13	FALSE	TRUE	FALSE	FALSE	FALSE
1530	1530	50-0-50_lmh	75%	25-0-75_lmh	75-0-25_lmh	weak-optimal-20-34	20.37	0.24	0.75	6.07	2.34	FALSE	TRUE	FALSE	FALSE	FALSE
1531	1531	50-0-50_lmh	75%	25-0-75_lmh	all_high	completeRange-5-49	15.89	0.3	1.41	7.5	0.82	FALSE	TRUE	FALSE	FALSE	FALSE
1532	1532	50-0-50_lmh	75%	25-0-75_lmh	all_high	extreme-optimal-25-29	21.64	0.24	0	5.28	3.72	FALSE	TRUE	FALSE	FALSE	FALSE
1533	1533	50-0-50_lmh	75%	25-0-75_lmh	all_high	largerRange-15-39	18.79	0.29	1.1	6.68	1.57	FALSE	TRUE	FALSE	FALSE	FALSE
1534	1534	50-0-50_lmh	75%	25-0-75_lmh	all_high	overExpl-skewed-10-29	8.35	0.27	0	10.32	0.1	FALSE	TRUE	FALSE	TRUE	FALSE
1535	1535	50-0-50_lmh	75%	25-0-75_lmh	all_high	underExpl-skewed-25-44	30.45	0.2	5.79	0.99	2.22	FALSE	TRUE	FALSE	FALSE	FALSE
1536	1536	50-0-50_lmh	75%	25-0-75_lmh	all_high	weak-optimal-20-34	20.31	0.26	0.61	6.14	2.4	FALSE	TRUE	FALSE	FALSE	FALSE
1537	1537	50-0-50_lmh	75%	25-0-75_lmh	all_low	completeRange-5-49	14.95	0.3	1.25	7.78	0.71	FALSE	TRUE	FALSE	FALSE	FALSE
1538	1538	50-0-50_lmh	75%	25-0-75_lmh	all_low	extreme-optimal-25-29	21.72	0.24	0	5.28	3.72	FALSE	TRUE	FALSE	FALSE	FALSE
1539	1539	50-0-50_lmh	75%	25-0-75_lmh	all_low	largerRange-15-39	18.7	0.26	1.16	6.7	1.51	FALSE	TRUE	FALSE	FALSE	FALSE
1540	1540	50-0-50_lmh	75%	25-0-75_lmh	all_low	overExpl-skewed-10-29	8.24	0.27	0	10.28	0.12	FALSE	TRUE	FALSE	TRUE	FALSE
1541	1541	50-0-50_lmh	75%	25-0-75_lmh	all_low	underExpl-skewed-25-44	30.73	0.15	5.95	0.98	2.07	FALSE	TRUE	FALSE	FALSE	FALSE
1542	1542	50-0-50_lmh	75%	25-0-75_lmh	all_low	weak-optimal-20-34	20.37	0.25	0.67	6.14	2.33	FALSE	TRUE	FALSE	FALSE	FALSE
1543	1543	50-0-50_lmh	75%	25-0-75_lmh	all_medium	completeRange-5-49	15.62	0.3	1.35	7.55	0.78	FALSE	TRUE	FALSE	FALSE	FALSE
1544	1544	50-0-50_lmh	75%	25-0-75_lmh	all_medium	extreme-optimal-25-29	21.79	0.24	0	5.26	3.74	FALSE	TRUE	FALSE	FALSE	FALSE
1545	1545	50-0-50_lmh	75%	25-0-75_lmh	all_medium	largerRange-15-39	18.84	0.26	1.19	6.61	1.56	FALSE	TRUE	FALSE	FALSE	FALSE
1546	1546	50-0-50_lmh	75%	25-0-75_lmh	all_medium	overExpl-skewed-10-29	8.26	0.27	0	10.29	0.1	FALSE	TRUE	FALSE	TRUE	FALSE
1547	1547	50-0-50_lmh	75%	25-0-75_lmh	all_medium	underExpl-skewed-25-44	30.54	0.17	5.83	0.95	2.21	FALSE	TRUE	FALSE	FALSE	FALSE
1548	1548	50-0-50_lmh	75%	25-0-75_lmh	all_medium	weak-optimal-20-34	20.49	0.25	0.7	6.07	2.36	FALSE	TRUE	FALSE	FALSE	FALSE
1549	1549	50-0-50_lmh	75%	50-0-50_lmh	25-0-75_lmh	completeRange-5-49	15.22	0.28	1.36	7.69	0.71	FALSE	TRUE	FALSE	FALSE	FALSE
1550	1550	50-0-50_lmh	75%	50-0-50_lmh	25-0-75_lmh	extreme-optimal-25-29	21.83	0.23	0	5.25	3.75	FALSE	TRUE	FALSE	FALSE	FALSE
1551	1551	50-0-50_lmh	75%	50-0-50_lmh	25-0-75_lmh	largerRange-15-39	18.79	0.25	1.21	6.66	1.5	FALSE	TRUE	FALSE	FALSE	FALSE
1552	1552	50-0-50_lmh	75%	50-0-50_lmh	25-0-75_lmh	overExpl-skewed-10-29	8.31	0.26	0	10.28	0.11	FALSE	TRUE	FALSE	TRUE	FALSE
1553	1553	50-0-50_lmh	75%	50-0-50_lmh	25-0-75_lmh	underExpl-skewed-25-44	30.24	0.16	5.59	1.03	2.38	FALSE	TRUE	FALSE	FALSE	FALSE
1554	1554	50-0-50_lmh	75%	50-0-50_lmh	25-0-75_lmh	weak-optimal-20-34	20.11	0.24	0.63	6.26	2.29	FALSE	TRUE	FALSE	FALSE	FALSE
1555	1555	50-0-50_lmh	75%	50-0-50_lmh	50-0-50_lmh	completeRange-5-49	15.38	0.27	1.39	7.62	0.75	FALSE	TRUE	FALSE	FALSE	FALSE
1556	1556	50-0-50_lmh	75%	50-0-50_lmh	50-0-50_lmh	extreme-optimal-25-29	21.78	0.23	0	5.23	3.77	FALSE	TRUE	FALSE	FALSE	FALSE
1557	1557	50-0-50_lmh	75%	50-0-50_lmh	50-0-50_lmh	largerRange-15-39	18.7	0.25	1.28	6.69	1.4	FALSE	TRUE	FALSE	FALSE	FALSE
1558	1558	50-0-50_lmh	75%	50-0-50_lmh	50-0-50_lmh	overExpl-skewed-10-29	8.58	0.26	0	10.22	0.13	FALSE	TRUE	FALSE	TRUE	FALSE
1559	1559	50-0-50_lmh	75%	50-0-50_lmh	50-0-50_lmh	underExpl-skewed-25-44	30.58	0.15	5.75	1.02	2.24	FALSE	TRUE	FALSE	FALSE	FALSE
1560	1560	50-0-50_lmh	75%	50-0-50_lmh	50-0-50_lmh	weak-optimal-20-34	20.17	0.24	0.71	6.19	2.29	FALSE	TRUE	FALSE	FALSE	FALSE
1561	1561	50-0-50_lmh	75%	50-0-50_lmh	75-0-25_lmh	completeRange-5-49	15.02	0.28	1.35	7.75	0.68	FALSE	TRUE	FALSE	FALSE	FALSE
1562	1562	50-0-50_lmh	75%	50-0-50_lmh	75-0-25_lmh	extreme-optimal-25-29	21.79	0.23	0	5.3	3.7	FALSE	TRUE	FALSE	FALSE	FALSE
1563	1563	50-0-50_lmh	75%	50-0-50_lmh	75-0-25_lmh	largerRange-15-39	18.95	0.25	1.26	6.62	1.46	FALSE	TRUE	FALSE	FALSE	FALSE
1564	1564	50-0-50_lmh	75%	50-0-50_lmh	75-0-25_lmh	overExpl-skewed-10-29	8.26	0.26	0	10.29	0.12	FALSE	TRUE	FALSE	TRUE	FALSE
1565	1565	50-0-50_lmh	75%	50-0-50_lmh	75-0-25_lmh	underExpl-skewed-25-44	30.67	0.14	5.79	1.03	2.18	FALSE	TRUE	FALSE	FALSE	FALSE
1566	1566	50-0-50_lmh	75%	50-0-50_lmh	75-0-25_lmh	weak-optimal-20-34	20.24	0.25	0.76	6.16	2.23	FALSE	TRUE	FALSE	FALSE	FALSE
1567	1567	50-0-50_lmh	75%	50-0-50_lmh	all_high	completeRange-5-49	15.42	0.28	1.29	7.63	0.8	FALSE	TRUE	FALSE	FALSE	FALSE
1568	1568	50-0-50_lmh	75%	50-0-50_lmh	all_high	extreme-optimal-25-29	21.71	0.23	0	5.3	3.7	FALSE	TRUE	FALSE	FALSE	FALSE
1569	1569	50-0-50_lmh	75%	50-0-50_lmh	all_high	largerRange-15-39	18.59	0.25	1.05	6.82	1.5	FALSE	TRUE	FALSE	FALSE	FALSE
1570	1570	50-0-50_lmh	75%	50-0-50_lmh	all_high	overExpl-skewed-10-29	8	0.26	0	10.35	0.08	FALSE	TRUE	FALSE	TRUE	FALSE
1571	1571	50-0-50_lmh	75%	50-0-50_lmh	all_high	underExpl-skewed-25-44	30.24	0.17	5.68	0.99	2.33	FALSE	TRUE	FALSE	FALSE	FALSE
1572	1572	50-0-50_lmh	75%	50-0-50_lmh	all_high	weak-optimal-20-34	20.13	0.25	0.57	6.24	2.36	FALSE	TRUE	FALSE	FALSE	FALSE
1573	1573	50-0-50_lmh	75%	50-0-50_lmh	all_low	completeRange-5-49	14.58	0.29	1.17	7.9	0.69	FALSE	TRUE	FALSE	FALSE	FALSE
1574	1574	50-0-50_lmh	75%	50-0-50_lmh	all_low	extreme-optimal-25-29	21.69	0.24	0	5.24	3.76	FALSE	TRUE	FALSE	FALSE	FALSE
1575	1575	50-0-50_lmh	75%	50-0-50_lmh	all_low	largerRange-15-39	18.91	0.25	1.17	6.6	1.58	FALSE	TRUE	FALSE	FALSE	FALSE
1576	1576	50-0-50_lmh	75%	50-0-50_lmh	all_low	overExpl-skewed-10-29	8.2	0.27	0	10.3	0.1	FALSE	TRUE	FALSE	TRUE	FALSE
1577	1577	50-0-50_lmh	75%	50-0-50_lmh	all_low	underExpl-skewed-25-44	30.6	0.13	5.88	1.04	2.08	FALSE	TRUE	FALSE	FALSE	FALSE
1578	1578	50-0-50_lmh	75%	50-0-50_lmh	all_low	weak-optimal-20-34	20.6	0.24	0.68	6.05	2.4	FALSE	TRUE	FALSE	FALSE	FALSE
1579	1579	50-0-50_lmh	75%	50-0-50_lmh	all_medium	completeRange-5-49	15.31	0.28	1.28	7.68	0.76	FALSE	TRUE	FALSE	FALSE	FALSE
1580	1580	50-0-50_lmh	75%	50-0-50_lmh	all_medium	extreme-optimal-25-29	21.81	0.23	0	5.28	3.72	FALSE	TRUE	FALSE	FALSE	FALSE
1581	1581	50-0-50_lmh	75%	50-0-50_lmh	all_medium	largerRange-15-39	18.81	0.25	1.12	6.69	1.53	FALSE	TRUE	FALSE	FALSE	FALSE
1582	1582	50-0-50_lmh	75%	50-0-50_lmh	all_medium	overExpl-skewed-10-29	8.39	0.26	0	10.25	0.12	FALSE	TRUE	FALSE	TRUE	FALSE
1583	1583	50-0-50_lmh	75%	50-0-50_lmh	all_medium	underExpl-skewed-25-44	30.48	0.13	5.91	0.94	2.15	FALSE	TRUE	FALSE	FALSE	FALSE
1584	1584	50-0-50_lmh	75%	50-0-50_lmh	all_medium	weak-optimal-20-34	20.39	0.24	0.63	6.15	2.36	FALSE	TRUE	FALSE	FALSE	FALSE
1585	1585	50-0-50_lmh	75%	75-0-25_lmh	25-0-75_lmh	completeRange-5-49	15.14	0.25	1.3	7.73	0.72	FALSE	TRUE	FALSE	FALSE	FALSE
1586	1586	50-0-50_lmh	75%	75-0-25_lmh	25-0-75_lmh	extreme-optimal-25-29	21.62	0.23	0	5.29	3.71	FALSE	TRUE	FALSE	FALSE	FALSE
1587	1587	50-0-50_lmh	75%	75-0-25_lmh	25-0-75_lmh	largerRange-15-39	18.34	0.24	1.02	6.89	1.46	FALSE	TRUE	FALSE	FALSE	FALSE
1588	1588	50-0-50_lmh	75%	75-0-25_lmh	25-0-75_lmh	overExpl-skewed-10-29	8.27	0.25	0	10.27	0.1	FALSE	TRUE	FALSE	TRUE	FALSE
1589	1589	50-0-50_lmh	75%	75-0-25_lmh	25-0-75_lmh	underExpl-skewed-25-44	30.21	0.14	5.61	1.02	2.37	FALSE	TRUE	FALSE	FALSE	FALSE
1590	1590	50-0-50_lmh	75%	75-0-25_lmh	25-0-75_lmh	weak-optimal-20-34	19.91	0.24	0.59	6.34	2.25	FALSE	TRUE	FALSE	FALSE	FALSE
1591	1591	50-0-50_lmh	75%	75-0-25_lmh	50-0-50_lmh	completeRange-5-49	14.98	0.26	1.32	7.77	0.66	FALSE	TRUE	FALSE	FALSE	FALSE
1592	1592	50-0-50_lmh	75%	75-0-25_lmh	50-0-50_lmh	extreme-optimal-25-29	21.63	0.23	0	5.32	3.68	FALSE	TRUE	FALSE	FALSE	FALSE
1593	1593	50-0-50_lmh	75%	75-0-25_lmh	50-0-50_lmh	largerRange-15-39	18.68	0.24	1.17	6.75	1.44	FALSE	TRUE	FALSE	FALSE	FALSE
1594	1594	50-0-50_lmh	75%	75-0-25_lmh	50-0-50_lmh	overExpl-skewed-10-29	8.28	0.25	0	10.27	0.12	FALSE	TRUE	FALSE	TRUE	FALSE
1595	1595	50-0-50_lmh	75%	75-0-25_lmh	50-0-50_lmh	underExpl-skewed-25-44	30.43	0.13	5.69	1.06	2.25	FALSE	TRUE	FALSE	FALSE	FALSE
1596	1596	50-0-50_lmh	75%	75-0-25_lmh	50-0-50_lmh	weak-optimal-20-34	19.97	0.24	0.67	6.31	2.21	FALSE	TRUE	FALSE	FALSE	FALSE
1597	1597	50-0-50_lmh	75%	75-0-25_lmh	75-0-25_lmh	completeRange-5-49	14.74	0.27	1.3	7.8	0.67	FALSE	TRUE	FALSE	FALSE	FALSE
1598	1598	50-0-50_lmh	75%	75-0-25_lmh	75-0-25_lmh	extreme-optimal-25-29	21.64	0.23	0	5.31	3.69	FALSE	TRUE	FALSE	FALSE	FALSE
1599	1599	50-0-50_lmh	75%	75-0-25_lmh	75-0-25_lmh	largerRange-15-39	18.36	0.25	1.21	6.8	1.38	FALSE	TRUE	FALSE	FALSE	FALSE
1600	1600	50-0-50_lmh	75%	75-0-25_lmh	75-0-25_lmh	overExpl-skewed-10-29	8.14	0.26	0	10.27	0.12	FALSE	TRUE	FALSE	TRUE	FALSE
1601	1601	50-0-50_lmh	75%	75-0-25_lmh	75-0-25_lmh	underExpl-skewed-25-44	30.56	0.13	5.76	1.1	2.14	FALSE	TRUE	FALSE	FALSE	FALSE
1602	1602	50-0-50_lmh	75%	75-0-25_lmh	75-0-25_lmh	weak-optimal-20-34	20.17	0.24	0.72	6.17	2.28	FALSE	TRUE	FALSE	FALSE	FALSE
1603	1603	50-0-50_lmh	75%	75-0-25_lmh	all_high	completeRange-5-49	14.78	0.24	1.13	7.93	0.72	FALSE	TRUE	FALSE	FALSE	FALSE
1604	1604	50-0-50_lmh	75%	75-0-25_lmh	all_high	extreme-optimal-25-29	21.6	0.23	0	5.3	3.7	FALSE	TRUE	FALSE	FALSE	FALSE
1605	1605	50-0-50_lmh	75%	75-0-25_lmh	all_high	largerRange-15-39	18.24	0.24	0.91	7.04	1.44	FALSE	TRUE	FALSE	FALSE	FALSE
1606	1606	50-0-50_lmh	75%	75-0-25_lmh	all_high	overExpl-skewed-10-29	8.02	0.25	0	10.37	0.07	FALSE	TRUE	FALSE	TRUE	FALSE
1607	1607	50-0-50_lmh	75%	75-0-25_lmh	all_high	underExpl-skewed-25-44	30.02	0.15	5.61	1.02	2.37	FALSE	TRUE	FALSE	FALSE	FALSE
1608	1608	50-0-50_lmh	75%	75-0-25_lmh	all_high	weak-optimal-20-34	19.98	0.25	0.51	6.33	2.31	FALSE	TRUE	FALSE	FALSE	FALSE
1609	1609	50-0-50_lmh	75%	75-0-25_lmh	all_low	completeRange-5-49	14.3	0.29	1.13	7.92	0.69	FALSE	TRUE	FALSE	FALSE	FALSE
1610	1610	50-0-50_lmh	75%	75-0-25_lmh	all_low	extreme-optimal-25-29	21.67	0.23	0	5.33	3.67	FALSE	TRUE	FALSE	FALSE	FALSE
1611	1611	50-0-50_lmh	75%	75-0-25_lmh	all_low	largerRange-15-39	18.52	0.25	1.12	6.73	1.51	FALSE	TRUE	FALSE	FALSE	FALSE
1612	1612	50-0-50_lmh	75%	75-0-25_lmh	all_low	overExpl-skewed-10-29	8.16	0.27	0	10.28	0.09	FALSE	TRUE	FALSE	TRUE	FALSE
1613	1613	50-0-50_lmh	75%	75-0-25_lmh	all_low	underExpl-skewed-25-44	30.53	0.12	5.82	1.07	2.11	FALSE	TRUE	FALSE	FALSE	FALSE
1614	1614	50-0-50_lmh	75%	75-0-25_lmh	all_low	weak-optimal-20-34	20.36	0.24	0.65	6.13	2.35	FALSE	TRUE	FALSE	FALSE	FALSE
1615	1615	50-0-50_lmh	75%	75-0-25_lmh	all_medium	completeRange-5-49	14.92	0.27	1.14	7.83	0.74	FALSE	TRUE	FALSE	FALSE	FALSE
1616	1616	50-0-50_lmh	75%	75-0-25_lmh	all_medium	extreme-optimal-25-29	21.74	0.23	0	5.33	3.67	FALSE	TRUE	FALSE	FALSE	FALSE
1617	1617	50-0-50_lmh	75%	75-0-25_lmh	all_medium	largerRange-15-39	18.28	0.24	1.02	6.86	1.49	FALSE	TRUE	FALSE	FALSE	FALSE
1618	1618	50-0-50_lmh	75%	75-0-25_lmh	all_medium	overExpl-skewed-10-29	8.27	0.25	0	10.31	0.1	FALSE	TRUE	FALSE	TRUE	FALSE
1619	1619	50-0-50_lmh	75%	75-0-25_lmh	all_medium	underExpl-skewed-25-44	30.39	0.12	5.78	0.99	2.24	FALSE	TRUE	FALSE	FALSE	FALSE
1620	1620	50-0-50_lmh	75%	75-0-25_lmh	all_medium	weak-optimal-20-34	20.14	0.24	0.63	6.25	2.28	FALSE	TRUE	FALSE	FALSE	FALSE
1621	1621	50-0-50_lmh	75%	all_high	25-0-75_lmh	completeRange-5-49	16.31	0.34	1.58	7.39	0.76	FALSE	TRUE	FALSE	FALSE	FALSE
1622	1622	50-0-50_lmh	75%	all_high	25-0-75_lmh	extreme-optimal-25-29	21.66	0.24	0	5.28	3.72	FALSE	TRUE	FALSE	FALSE	FALSE
1623	1623	50-0-50_lmh	75%	all_high	25-0-75_lmh	largerRange-15-39	19.12	0.29	1.34	6.45	1.56	FALSE	TRUE	FALSE	FALSE	FALSE
1624	1624	50-0-50_lmh	75%	all_high	25-0-75_lmh	overExpl-skewed-10-29	8.63	0.28	0	10.24	0.15	FALSE	TRUE	FALSE	TRUE	FALSE
1625	1625	50-0-50_lmh	75%	all_high	25-0-75_lmh	underExpl-skewed-25-44	30.76	0.23	5.94	0.91	2.15	FALSE	TRUE	FALSE	FALSE	FALSE
1626	1626	50-0-50_lmh	75%	all_high	25-0-75_lmh	weak-optimal-20-34	20.25	0.26	0.68	6.15	2.35	FALSE	TRUE	FALSE	FALSE	FALSE
1627	1627	50-0-50_lmh	75%	all_high	50-0-50_lmh	completeRange-5-49	16.45	0.32	1.68	7.3	0.74	FALSE	TRUE	FALSE	FALSE	FALSE
1628	1628	50-0-50_lmh	75%	all_high	50-0-50_lmh	extreme-optimal-25-29	21.84	0.24	0	5.24	3.76	FALSE	TRUE	FALSE	FALSE	FALSE
1629	1629	50-0-50_lmh	75%	all_high	50-0-50_lmh	largerRange-15-39	19.11	0.28	1.37	6.47	1.52	FALSE	TRUE	FALSE	FALSE	FALSE
1630	1630	50-0-50_lmh	75%	all_high	50-0-50_lmh	overExpl-skewed-10-29	8.62	0.29	0	10.19	0.15	FALSE	TRUE	FALSE	TRUE	FALSE
1631	1631	50-0-50_lmh	75%	all_high	50-0-50_lmh	underExpl-skewed-25-44	30.88	0.2	5.97	0.93	2.1	FALSE	TRUE	FALSE	FALSE	FALSE
1632	1632	50-0-50_lmh	75%	all_high	50-0-50_lmh	weak-optimal-20-34	20.39	0.26	0.76	6.11	2.28	FALSE	TRUE	FALSE	FALSE	FALSE
1633	1633	50-0-50_lmh	75%	all_high	75-0-25_lmh	completeRange-5-49	16.55	0.31	1.71	7.25	0.74	FALSE	TRUE	FALSE	FALSE	FALSE
1634	1634	50-0-50_lmh	75%	all_high	75-0-25_lmh	extreme-optimal-25-29	21.74	0.24	0	5.28	3.72	FALSE	TRUE	FALSE	FALSE	FALSE
1635	1635	50-0-50_lmh	75%	all_high	75-0-25_lmh	largerRange-15-39	18.92	0.27	1.34	6.56	1.47	FALSE	TRUE	FALSE	FALSE	FALSE
1636	1636	50-0-50_lmh	75%	all_high	75-0-25_lmh	overExpl-skewed-10-29	8.77	0.27	0	10.19	0.16	FALSE	TRUE	FALSE	TRUE	FALSE
1637	1637	50-0-50_lmh	75%	all_high	75-0-25_lmh	underExpl-skewed-25-44	30.98	0.18	5.94	0.95	2.11	FALSE	TRUE	FALSE	FALSE	FALSE
1638	1638	50-0-50_lmh	75%	all_high	75-0-25_lmh	weak-optimal-20-34	20.48	0.26	0.77	6.06	2.31	FALSE	TRUE	FALSE	FALSE	FALSE
1639	1639	50-0-50_lmh	75%	all_high	all_high	completeRange-5-49	16.76	0.36	1.68	7.16	0.82	FALSE	TRUE	FALSE	FALSE	FALSE
1640	1640	50-0-50_lmh	75%	all_high	all_high	extreme-optimal-25-29	21.8	0.24	0	5.21	3.79	FALSE	TRUE	FALSE	FALSE	FALSE
1641	1641	50-0-50_lmh	75%	all_high	all_high	largerRange-15-39	19.06	0.3	1.21	6.49	1.65	FALSE	TRUE	FALSE	FALSE	FALSE
1642	1642	50-0-50_lmh	75%	all_high	all_high	overExpl-skewed-10-29	8.78	0.3	0	10.22	0.12	FALSE	TRUE	FALSE	TRUE	FALSE
1643	1643	50-0-50_lmh	75%	all_high	all_high	underExpl-skewed-25-44	30.62	0.26	5.91	0.95	2.14	FALSE	TRUE	FALSE	FALSE	FALSE
1644	1644	50-0-50_lmh	75%	all_high	all_high	weak-optimal-20-34	20.46	0.27	0.65	6.02	2.49	FALSE	TRUE	FALSE	FALSE	FALSE
1645	1645	50-0-50_lmh	75%	all_high	all_low	completeRange-5-49	15.79	0.31	1.43	7.5	0.75	FALSE	TRUE	FALSE	FALSE	FALSE
1646	1646	50-0-50_lmh	75%	all_high	all_low	extreme-optimal-25-29	21.71	0.24	0	5.29	3.71	FALSE	TRUE	FALSE	FALSE	FALSE
1647	1647	50-0-50_lmh	75%	all_high	all_low	largerRange-15-39	19.08	0.27	1.28	6.49	1.57	FALSE	TRUE	FALSE	FALSE	FALSE
1648	1648	50-0-50_lmh	75%	all_high	all_low	overExpl-skewed-10-29	8.46	0.28	0	10.25	0.13	FALSE	TRUE	FALSE	TRUE	FALSE
1649	1649	50-0-50_lmh	75%	all_high	all_low	underExpl-skewed-25-44	30.84	0.17	6.01	0.95	2.03	FALSE	TRUE	FALSE	FALSE	FALSE
1650	1650	50-0-50_lmh	75%	all_high	all_low	weak-optimal-20-34	20.54	0.25	0.74	6	2.39	FALSE	TRUE	FALSE	FALSE	FALSE
1651	1651	50-0-50_lmh	75%	all_high	all_medium	completeRange-5-49	16.41	0.33	1.54	7.3	0.86	FALSE	TRUE	FALSE	FALSE	FALSE
1652	1652	50-0-50_lmh	75%	all_high	all_medium	extreme-optimal-25-29	21.7	0.24	0	5.23	3.77	FALSE	TRUE	FALSE	FALSE	FALSE
1653	1653	50-0-50_lmh	75%	all_high	all_medium	largerRange-15-39	19.38	0.28	1.29	6.45	1.56	FALSE	TRUE	FALSE	FALSE	FALSE
1654	1654	50-0-50_lmh	75%	all_high	all_medium	overExpl-skewed-10-29	8.57	0.27	0	10.27	0.13	FALSE	TRUE	FALSE	TRUE	FALSE
1655	1655	50-0-50_lmh	75%	all_high	all_medium	underExpl-skewed-25-44	30.94	0.2	6.1	0.82	2.08	FALSE	TRUE	FALSE	FALSE	FALSE
1656	1656	50-0-50_lmh	75%	all_high	all_medium	weak-optimal-20-34	20.45	0.26	0.71	6.03	2.41	FALSE	TRUE	FALSE	FALSE	FALSE
1657	1657	50-0-50_lmh	75%	all_low	25-0-75_lmh	completeRange-5-49	14.38	0.24	1.15	7.97	0.65	FALSE	TRUE	FALSE	FALSE	FALSE
1658	1658	50-0-50_lmh	75%	all_low	25-0-75_lmh	extreme-optimal-25-29	21.67	0.23	0	5.29	3.71	FALSE	TRUE	FALSE	FALSE	FALSE
1659	1659	50-0-50_lmh	75%	all_low	25-0-75_lmh	largerRange-15-39	18.33	0.24	1.03	6.93	1.4	FALSE	TRUE	FALSE	FALSE	FALSE
1660	1660	50-0-50_lmh	75%	all_low	25-0-75_lmh	overExpl-skewed-10-29	8.18	0.24	0	10.29	0.1	FALSE	TRUE	FALSE	TRUE	FALSE
1661	1661	50-0-50_lmh	75%	all_low	25-0-75_lmh	underExpl-skewed-25-44	30.11	0.13	5.53	1.04	2.42	FALSE	TRUE	FALSE	FALSE	FALSE
1662	1662	50-0-50_lmh	75%	all_low	25-0-75_lmh	weak-optimal-20-34	20.02	0.24	0.61	6.26	2.29	FALSE	TRUE	FALSE	FALSE	FALSE
1663	1663	50-0-50_lmh	75%	all_low	50-0-50_lmh	completeRange-5-49	14.38	0.25	1.22	7.9	0.65	FALSE	TRUE	FALSE	FALSE	FALSE
1664	1664	50-0-50_lmh	75%	all_low	50-0-50_lmh	extreme-optimal-25-29	21.52	0.23	0	5.34	3.66	FALSE	TRUE	FALSE	FALSE	FALSE
1665	1665	50-0-50_lmh	75%	all_low	50-0-50_lmh	largerRange-15-39	18.23	0.23	1.11	6.96	1.33	FALSE	TRUE	FALSE	FALSE	FALSE
1666	1666	50-0-50_lmh	75%	all_low	50-0-50_lmh	overExpl-skewed-10-29	8.28	0.25	0	10.27	0.12	FALSE	TRUE	FALSE	TRUE	FALSE
1667	1667	50-0-50_lmh	75%	all_low	50-0-50_lmh	underExpl-skewed-25-44	30.33	0.12	5.63	1.1	2.27	FALSE	TRUE	FALSE	FALSE	FALSE
1668	1668	50-0-50_lmh	75%	all_low	50-0-50_lmh	weak-optimal-20-34	20.11	0.24	0.63	6.26	2.25	FALSE	TRUE	FALSE	FALSE	FALSE
1669	1669	50-0-50_lmh	75%	all_low	75-0-25_lmh	completeRange-5-49	14.57	0.25	1.27	7.87	0.66	FALSE	TRUE	FALSE	FALSE	FALSE
1670	1670	50-0-50_lmh	75%	all_low	75-0-25_lmh	extreme-optimal-25-29	21.67	0.23	0	5.29	3.71	FALSE	TRUE	FALSE	FALSE	FALSE
1671	1671	50-0-50_lmh	75%	all_low	75-0-25_lmh	largerRange-15-39	18.32	0.24	1.17	6.81	1.39	FALSE	TRUE	FALSE	FALSE	FALSE
1672	1672	50-0-50_lmh	75%	all_low	75-0-25_lmh	overExpl-skewed-10-29	8.02	0.25	0	10.34	0.11	FALSE	TRUE	FALSE	TRUE	FALSE
1673	1673	50-0-50_lmh	75%	all_low	75-0-25_lmh	underExpl-skewed-25-44	30.48	0.12	5.72	1.1	2.18	FALSE	TRUE	FALSE	FALSE	FALSE
1674	1674	50-0-50_lmh	75%	all_low	75-0-25_lmh	weak-optimal-20-34	20.37	0.23	0.72	6.11	2.3	FALSE	TRUE	FALSE	FALSE	FALSE
1675	1675	50-0-50_lmh	75%	all_low	all_high	completeRange-5-49	14.05	0.24	0.95	8.16	0.65	FALSE	TRUE	FALSE	TRUE	FALSE
1676	1676	50-0-50_lmh	75%	all_low	all_high	extreme-optimal-25-29	21.53	0.23	0	5.3	3.7	FALSE	TRUE	FALSE	FALSE	FALSE
1677	1677	50-0-50_lmh	75%	all_low	all_high	largerRange-15-39	18.06	0.23	0.86	7.07	1.47	FALSE	TRUE	FALSE	FALSE	FALSE
1678	1678	50-0-50_lmh	75%	all_low	all_high	overExpl-skewed-10-29	8.03	0.25	0	10.33	0.07	FALSE	TRUE	FALSE	TRUE	FALSE
1679	1679	50-0-50_lmh	75%	all_low	all_high	underExpl-skewed-25-44	29.84	0.13	5.53	1.08	2.39	FALSE	TRUE	FALSE	FALSE	FALSE
1680	1680	50-0-50_lmh	75%	all_low	all_high	weak-optimal-20-34	19.98	0.24	0.47	6.37	2.32	FALSE	TRUE	FALSE	FALSE	FALSE
1681	1681	50-0-50_lmh	75%	all_low	all_low	completeRange-5-49	14.02	0.28	1.08	8.04	0.65	FALSE	TRUE	FALSE	TRUE	FALSE
1682	1682	50-0-50_lmh	75%	all_low	all_low	extreme-optimal-25-29	21.67	0.24	0	5.33	3.67	FALSE	TRUE	FALSE	FALSE	FALSE
1683	1683	50-0-50_lmh	75%	all_low	all_low	largerRange-15-39	18.39	0.25	1.03	6.79	1.52	FALSE	TRUE	FALSE	FALSE	FALSE
1684	1684	50-0-50_lmh	75%	all_low	all_low	overExpl-skewed-10-29	7.9	0.26	0	10.35	0.1	FALSE	TRUE	FALSE	TRUE	FALSE
1685	1685	50-0-50_lmh	75%	all_low	all_low	underExpl-skewed-25-44	30.42	0.12	5.76	1.06	2.18	FALSE	TRUE	FALSE	FALSE	FALSE
1686	1686	50-0-50_lmh	75%	all_low	all_low	weak-optimal-20-34	20.14	0.24	0.68	6.16	2.32	FALSE	TRUE	FALSE	FALSE	FALSE
1687	1687	50-0-50_lmh	75%	all_low	all_medium	completeRange-5-49	14.66	0.26	1.13	7.91	0.69	FALSE	TRUE	FALSE	FALSE	FALSE
1688	1688	50-0-50_lmh	75%	all_low	all_medium	extreme-optimal-25-29	21.6	0.23	0	5.3	3.7	FALSE	TRUE	FALSE	FALSE	FALSE
1689	1689	50-0-50_lmh	75%	all_low	all_medium	largerRange-15-39	18.5	0.23	1.01	6.84	1.49	FALSE	TRUE	FALSE	FALSE	FALSE
1690	1690	50-0-50_lmh	75%	all_low	all_medium	overExpl-skewed-10-29	7.82	0.25	0	10.36	0.08	FALSE	TRUE	FALSE	TRUE	FALSE
1691	1691	50-0-50_lmh	75%	all_low	all_medium	underExpl-skewed-25-44	30.27	0.11	5.78	0.98	2.24	FALSE	TRUE	FALSE	FALSE	FALSE
1692	1692	50-0-50_lmh	75%	all_low	all_medium	weak-optimal-20-34	20.12	0.24	0.6	6.24	2.3	FALSE	TRUE	FALSE	FALSE	FALSE
1693	1693	50-0-50_lmh	75%	all_medium	25-0-75_lmh	completeRange-5-49	15.19	0.28	1.25	7.75	0.73	FALSE	TRUE	FALSE	FALSE	FALSE
1694	1694	50-0-50_lmh	75%	all_medium	25-0-75_lmh	extreme-optimal-25-29	21.72	0.23	0	5.3	3.7	FALSE	TRUE	FALSE	FALSE	FALSE
1695	1695	50-0-50_lmh	75%	all_medium	25-0-75_lmh	largerRange-15-39	18.49	0.25	1.08	6.81	1.49	FALSE	TRUE	FALSE	FALSE	FALSE
1696	1696	50-0-50_lmh	75%	all_medium	25-0-75_lmh	overExpl-skewed-10-29	8.31	0.25	0	10.31	0.12	FALSE	TRUE	FALSE	TRUE	FALSE
1697	1697	50-0-50_lmh	75%	all_medium	25-0-75_lmh	underExpl-skewed-25-44	30.26	0.16	5.61	1.05	2.33	FALSE	TRUE	FALSE	FALSE	FALSE
1698	1698	50-0-50_lmh	75%	all_medium	25-0-75_lmh	weak-optimal-20-34	20.19	0.24	0.65	6.22	2.29	FALSE	TRUE	FALSE	FALSE	FALSE
1699	1699	50-0-50_lmh	75%	all_medium	50-0-50_lmh	completeRange-5-49	15.89	0.27	1.55	7.47	0.71	FALSE	TRUE	FALSE	FALSE	FALSE
1700	1700	50-0-50_lmh	75%	all_medium	50-0-50_lmh	extreme-optimal-25-29	21.66	0.23	0	5.29	3.71	FALSE	TRUE	FALSE	FALSE	FALSE
1701	1701	50-0-50_lmh	75%	all_medium	50-0-50_lmh	largerRange-15-39	18.52	0.25	1.19	6.79	1.41	FALSE	TRUE	FALSE	FALSE	FALSE
1702	1702	50-0-50_lmh	75%	all_medium	50-0-50_lmh	overExpl-skewed-10-29	8.42	0.26	0	10.25	0.13	FALSE	TRUE	FALSE	TRUE	FALSE
1703	1703	50-0-50_lmh	75%	all_medium	50-0-50_lmh	underExpl-skewed-25-44	30.52	0.15	5.72	1.04	2.23	FALSE	TRUE	FALSE	FALSE	FALSE
1704	1704	50-0-50_lmh	75%	all_medium	50-0-50_lmh	weak-optimal-20-34	20.19	0.24	0.72	6.17	2.27	FALSE	TRUE	FALSE	FALSE	FALSE
1705	1705	50-0-50_lmh	75%	all_medium	75-0-25_lmh	completeRange-5-49	15.36	0.27	1.44	7.61	0.7	FALSE	TRUE	FALSE	FALSE	FALSE
1706	1706	50-0-50_lmh	75%	all_medium	75-0-25_lmh	extreme-optimal-25-29	21.71	0.23	0	5.3	3.7	FALSE	TRUE	FALSE	FALSE	FALSE
1707	1707	50-0-50_lmh	75%	all_medium	75-0-25_lmh	largerRange-15-39	18.48	0.25	1.22	6.73	1.44	FALSE	TRUE	FALSE	FALSE	FALSE
1708	1708	50-0-50_lmh	75%	all_medium	75-0-25_lmh	overExpl-skewed-10-29	8.38	0.26	0	10.24	0.12	FALSE	TRUE	FALSE	TRUE	FALSE
1709	1709	50-0-50_lmh	75%	all_medium	75-0-25_lmh	underExpl-skewed-25-44	30.68	0.14	5.78	1.04	2.18	FALSE	TRUE	FALSE	FALSE	FALSE
1710	1710	50-0-50_lmh	75%	all_medium	75-0-25_lmh	weak-optimal-20-34	20.18	0.25	0.69	6.12	2.33	FALSE	TRUE	FALSE	FALSE	FALSE
1711	1711	50-0-50_lmh	75%	all_medium	all_high	completeRange-5-49	15.09	0.28	1.2	7.79	0.75	FALSE	TRUE	FALSE	FALSE	FALSE
1712	1712	50-0-50_lmh	75%	all_medium	all_high	extreme-optimal-25-29	21.6	0.23	0	5.27	3.73	FALSE	TRUE	FALSE	FALSE	FALSE
1713	1713	50-0-50_lmh	75%	all_medium	all_high	largerRange-15-39	18.52	0.25	0.99	6.82	1.57	FALSE	TRUE	FALSE	FALSE	FALSE
1714	1714	50-0-50_lmh	75%	all_medium	all_high	overExpl-skewed-10-29	8.36	0.26	0	10.31	0.08	FALSE	TRUE	FALSE	TRUE	FALSE
1715	1715	50-0-50_lmh	75%	all_medium	all_high	underExpl-skewed-25-44	30.19	0.18	5.75	0.99	2.26	FALSE	TRUE	FALSE	FALSE	FALSE
1716	1716	50-0-50_lmh	75%	all_medium	all_high	weak-optimal-20-34	20.05	0.25	0.53	6.31	2.32	FALSE	TRUE	FALSE	FALSE	FALSE
1717	1717	50-0-50_lmh	75%	all_medium	all_low	completeRange-5-49	14.65	0.29	1.16	7.86	0.69	FALSE	TRUE	FALSE	FALSE	FALSE
1718	1718	50-0-50_lmh	75%	all_medium	all_low	extreme-optimal-25-29	21.62	0.24	0	5.33	3.67	FALSE	TRUE	FALSE	FALSE	FALSE
1719	1719	50-0-50_lmh	75%	all_medium	all_low	largerRange-15-39	18.56	0.25	1.1	6.77	1.47	FALSE	TRUE	FALSE	FALSE	FALSE
1720	1720	50-0-50_lmh	75%	all_medium	all_low	overExpl-skewed-10-29	8.23	0.26	0	10.31	0.1	FALSE	TRUE	FALSE	TRUE	FALSE
1721	1721	50-0-50_lmh	75%	all_medium	all_low	underExpl-skewed-25-44	30.63	0.13	5.89	1.02	2.09	FALSE	TRUE	FALSE	FALSE	FALSE
1722	1722	50-0-50_lmh	75%	all_medium	all_low	weak-optimal-20-34	20.28	0.24	0.61	6.2	2.31	FALSE	TRUE	FALSE	FALSE	FALSE
1723	1723	50-0-50_lmh	75%	all_medium	all_medium	completeRange-5-49	15.22	0.28	1.25	7.71	0.73	FALSE	TRUE	FALSE	FALSE	FALSE
1724	1724	50-0-50_lmh	75%	all_medium	all_medium	extreme-optimal-25-29	21.66	0.23	0	5.28	3.72	FALSE	TRUE	FALSE	FALSE	FALSE
1725	1725	50-0-50_lmh	75%	all_medium	all_medium	largerRange-15-39	18.75	0.24	1.06	6.8	1.5	FALSE	TRUE	FALSE	FALSE	FALSE
1726	1726	50-0-50_lmh	75%	all_medium	all_medium	overExpl-skewed-10-29	8.1	0.25	0	10.34	0.09	FALSE	TRUE	FALSE	TRUE	FALSE
1727	1727	50-0-50_lmh	75%	all_medium	all_medium	underExpl-skewed-25-44	30.45	0.14	5.79	0.94	2.26	FALSE	TRUE	FALSE	FALSE	FALSE
1728	1728	50-0-50_lmh	75%	all_medium	all_medium	weak-optimal-20-34	20.35	0.23	0.63	6.25	2.27	FALSE	TRUE	FALSE	FALSE	FALSE
1729	1729	50-0-50_lmh	all	25-0-75_lmh	25-0-75_lmh	completeRange-5-49	24.77	0.59	3.06	4.74	1.2	FALSE	TRUE	FALSE	FALSE	FALSE
1730	1730	50-0-50_lmh	all	25-0-75_lmh	25-0-75_lmh	extreme-optimal-25-29	26.88	0.65	0.01	0.01	8.98	FALSE	TRUE	FALSE	FALSE	TRUE
1731	1731	50-0-50_lmh	all	25-0-75_lmh	25-0-75_lmh	largerRange-15-39	26.14	0.61	2.84	3.88	2.28	FALSE	TRUE	FALSE	FALSE	FALSE
1732	1732	50-0-50_lmh	all	25-0-75_lmh	25-0-75_lmh	overExpl-skewed-10-29	18.64	0.6	0	8.23	0.77	FALSE	TRUE	FALSE	TRUE	FALSE
1733	1733	50-0-50_lmh	all	25-0-75_lmh	25-0-75_lmh	underExpl-skewed-25-44	33.84	0.62	7.64	0	1.35	FALSE	TRUE	FALSE	FALSE	FALSE
1734	1734	50-0-50_lmh	all	25-0-75_lmh	25-0-75_lmh	weak-optimal-20-34	26.54	0.62	2.16	2.98	3.86	FALSE	TRUE	FALSE	FALSE	FALSE
1735	1735	50-0-50_lmh	all	25-0-75_lmh	50-0-50_lmh	completeRange-5-49	24.65	0.61	3.11	4.76	1.12	FALSE	TRUE	FALSE	FALSE	FALSE
1736	1736	50-0-50_lmh	all	25-0-75_lmh	50-0-50_lmh	extreme-optimal-25-29	26.91	0.65	0.02	0.02	8.95	FALSE	TRUE	FALSE	FALSE	TRUE
1737	1737	50-0-50_lmh	all	25-0-75_lmh	50-0-50_lmh	largerRange-15-39	26.24	0.62	2.97	3.88	2.15	FALSE	TRUE	FALSE	FALSE	FALSE
1738	1738	50-0-50_lmh	all	25-0-75_lmh	50-0-50_lmh	overExpl-skewed-10-29	18.78	0.6	0	8.1	0.9	FALSE	TRUE	FALSE	TRUE	FALSE
1739	1739	50-0-50_lmh	all	25-0-75_lmh	50-0-50_lmh	underExpl-skewed-25-44	33.92	0.63	7.55	0.01	1.45	FALSE	TRUE	FALSE	FALSE	FALSE
1740	1740	50-0-50_lmh	all	25-0-75_lmh	50-0-50_lmh	weak-optimal-20-34	26.68	0.63	2.34	2.9	3.76	FALSE	TRUE	FALSE	FALSE	FALSE
1741	1741	50-0-50_lmh	all	25-0-75_lmh	75-0-25_lmh	completeRange-5-49	24.82	0.63	3.1	4.68	1.22	FALSE	TRUE	FALSE	FALSE	FALSE
1742	1742	50-0-50_lmh	all	25-0-75_lmh	75-0-25_lmh	extreme-optimal-25-29	26.96	0.65	0.04	0.02	8.94	FALSE	TRUE	FALSE	FALSE	TRUE
1743	1743	50-0-50_lmh	all	25-0-75_lmh	75-0-25_lmh	largerRange-15-39	26.27	0.62	2.84	3.83	2.33	FALSE	TRUE	FALSE	FALSE	FALSE
1744	1744	50-0-50_lmh	all	25-0-75_lmh	75-0-25_lmh	overExpl-skewed-10-29	18.81	0.61	0.01	8.14	0.86	FALSE	TRUE	FALSE	TRUE	FALSE
1745	1745	50-0-50_lmh	all	25-0-75_lmh	75-0-25_lmh	underExpl-skewed-25-44	33.93	0.63	7.56	0.01	1.43	FALSE	TRUE	FALSE	FALSE	FALSE
1746	1746	50-0-50_lmh	all	25-0-75_lmh	75-0-25_lmh	weak-optimal-20-34	26.67	0.63	2.31	2.91	3.78	FALSE	TRUE	FALSE	FALSE	FALSE
1747	1747	50-0-50_lmh	all	25-0-75_lmh	all_high	completeRange-5-49	24.08	0.58	2.72	5.03	1.25	FALSE	TRUE	FALSE	FALSE	FALSE
1748	1748	50-0-50_lmh	all	25-0-75_lmh	all_high	extreme-optimal-25-29	26.86	0.66	0	0	8.99	FALSE	TRUE	FALSE	FALSE	TRUE
1749	1749	50-0-50_lmh	all	25-0-75_lmh	all_high	largerRange-15-39	25.92	0.59	2.57	3.96	2.47	FALSE	TRUE	FALSE	FALSE	FALSE
1750	1750	50-0-50_lmh	all	25-0-75_lmh	all_high	overExpl-skewed-10-29	18.52	0.59	0	8.41	0.59	FALSE	TRUE	FALSE	TRUE	FALSE
1751	1751	50-0-50_lmh	all	25-0-75_lmh	all_high	underExpl-skewed-25-44	33.78	0.62	7.79	0	1.21	FALSE	TRUE	FALSE	FALSE	FALSE
1752	1752	50-0-50_lmh	all	25-0-75_lmh	all_high	weak-optimal-20-34	26.42	0.63	1.9	2.96	4.14	FALSE	TRUE	FALSE	FALSE	FALSE
1753	1753	50-0-50_lmh	all	25-0-75_lmh	all_low	completeRange-5-49	24.77	0.64	2.96	4.66	1.38	FALSE	TRUE	FALSE	FALSE	FALSE
1754	1754	50-0-50_lmh	all	25-0-75_lmh	all_low	extreme-optimal-25-29	26.9	0.65	0.04	0.04	8.93	FALSE	TRUE	FALSE	FALSE	TRUE
1755	1755	50-0-50_lmh	all	25-0-75_lmh	all_low	largerRange-15-39	26.31	0.63	2.73	3.61	2.66	FALSE	TRUE	FALSE	FALSE	FALSE
1756	1756	50-0-50_lmh	all	25-0-75_lmh	all_low	overExpl-skewed-10-29	18.85	0.63	0	8.29	0.7	FALSE	TRUE	FALSE	TRUE	FALSE
1757	1757	50-0-50_lmh	all	25-0-75_lmh	all_low	underExpl-skewed-25-44	34.02	0.64	7.86	0.01	1.13	FALSE	TRUE	FALSE	FALSE	FALSE
1758	1758	50-0-50_lmh	all	25-0-75_lmh	all_low	weak-optimal-20-34	26.7	0.64	2.07	2.61	4.31	FALSE	TRUE	FALSE	FALSE	FALSE
1759	1759	50-0-50_lmh	all	25-0-75_lmh	all_medium	completeRange-5-49	24.56	0.6	2.85	4.77	1.38	FALSE	TRUE	FALSE	FALSE	FALSE
1760	1760	50-0-50_lmh	all	25-0-75_lmh	all_medium	extreme-optimal-25-29	26.87	0.66	0.02	0.01	8.97	FALSE	TRUE	FALSE	FALSE	TRUE
1761	1761	50-0-50_lmh	all	25-0-75_lmh	all_medium	largerRange-15-39	26.04	0.62	2.59	3.88	2.53	FALSE	TRUE	FALSE	FALSE	FALSE
1762	1762	50-0-50_lmh	all	25-0-75_lmh	all_medium	overExpl-skewed-10-29	18.58	0.61	0	8.39	0.61	FALSE	TRUE	FALSE	TRUE	FALSE
1763	1763	50-0-50_lmh	all	25-0-75_lmh	all_medium	underExpl-skewed-25-44	33.78	0.64	7.79	0	1.21	FALSE	TRUE	FALSE	FALSE	FALSE
1764	1764	50-0-50_lmh	all	25-0-75_lmh	all_medium	weak-optimal-20-34	26.54	0.63	1.94	2.83	4.24	FALSE	TRUE	FALSE	FALSE	FALSE
1765	1765	50-0-50_lmh	all	50-0-50_lmh	25-0-75_lmh	completeRange-5-49	23.43	0.44	2.5	5.34	1.16	FALSE	TRUE	FALSE	FALSE	FALSE
1766	1766	50-0-50_lmh	all	50-0-50_lmh	25-0-75_lmh	extreme-optimal-25-29	26.79	0.51	0.01	0.02	8.97	FALSE	TRUE	FALSE	FALSE	TRUE
1767	1767	50-0-50_lmh	all	50-0-50_lmh	25-0-75_lmh	largerRange-15-39	25.68	0.45	2.48	4.21	2.3	FALSE	TRUE	FALSE	FALSE	FALSE
1768	1768	50-0-50_lmh	all	50-0-50_lmh	25-0-75_lmh	overExpl-skewed-10-29	18.26	0.45	0	8.42	0.58	FALSE	TRUE	FALSE	TRUE	FALSE
1769	1769	50-0-50_lmh	all	50-0-50_lmh	25-0-75_lmh	underExpl-skewed-25-44	33.46	0.47	7.45	0	1.54	FALSE	TRUE	FALSE	FALSE	FALSE
1770	1770	50-0-50_lmh	all	50-0-50_lmh	25-0-75_lmh	weak-optimal-20-34	26.3	0.46	1.94	3.25	3.82	FALSE	TRUE	FALSE	FALSE	FALSE
1771	1771	50-0-50_lmh	all	50-0-50_lmh	50-0-50_lmh	completeRange-5-49	23.62	0.45	2.61	5.2	1.19	FALSE	TRUE	FALSE	FALSE	FALSE
1772	1772	50-0-50_lmh	all	50-0-50_lmh	50-0-50_lmh	extreme-optimal-25-29	26.84	0.49	0.02	0.02	8.96	FALSE	TRUE	FALSE	FALSE	TRUE
1773	1773	50-0-50_lmh	all	50-0-50_lmh	50-0-50_lmh	largerRange-15-39	25.75	0.45	2.65	4.18	2.17	FALSE	TRUE	FALSE	FALSE	FALSE
1774	1774	50-0-50_lmh	all	50-0-50_lmh	50-0-50_lmh	overExpl-skewed-10-29	18.54	0.44	0	8.27	0.73	FALSE	TRUE	FALSE	TRUE	FALSE
1775	1775	50-0-50_lmh	all	50-0-50_lmh	50-0-50_lmh	underExpl-skewed-25-44	33.73	0.46	7.48	0	1.52	FALSE	TRUE	FALSE	FALSE	FALSE
1776	1776	50-0-50_lmh	all	50-0-50_lmh	50-0-50_lmh	weak-optimal-20-34	26.39	0.46	2.1	3.23	3.67	FALSE	TRUE	FALSE	FALSE	FALSE
1777	1777	50-0-50_lmh	all	50-0-50_lmh	75-0-25_lmh	completeRange-5-49	24	0.46	2.81	5.06	1.14	FALSE	TRUE	FALSE	FALSE	FALSE
1778	1778	50-0-50_lmh	all	50-0-50_lmh	75-0-25_lmh	extreme-optimal-25-29	26.88	0.49	0.02	0.04	8.94	FALSE	TRUE	FALSE	FALSE	TRUE
1779	1779	50-0-50_lmh	all	50-0-50_lmh	75-0-25_lmh	largerRange-15-39	25.85	0.45	2.65	4.16	2.19	FALSE	TRUE	FALSE	FALSE	FALSE
1780	1780	50-0-50_lmh	all	50-0-50_lmh	75-0-25_lmh	overExpl-skewed-10-29	18.48	0.45	0	8.23	0.76	FALSE	TRUE	FALSE	TRUE	FALSE
1781	1781	50-0-50_lmh	all	50-0-50_lmh	75-0-25_lmh	underExpl-skewed-25-44	33.76	0.46	7.43	0.01	1.56	FALSE	TRUE	FALSE	FALSE	FALSE
1782	1782	50-0-50_lmh	all	50-0-50_lmh	75-0-25_lmh	weak-optimal-20-34	26.44	0.46	2.07	3.21	3.73	FALSE	TRUE	FALSE	FALSE	FALSE
1783	1783	50-0-50_lmh	all	50-0-50_lmh	all_high	completeRange-5-49	23.26	0.43	2.38	5.36	1.26	FALSE	TRUE	FALSE	FALSE	FALSE
1784	1784	50-0-50_lmh	all	50-0-50_lmh	all_high	extreme-optimal-25-29	26.78	0.51	0	0	8.99	FALSE	TRUE	FALSE	FALSE	TRUE
1785	1785	50-0-50_lmh	all	50-0-50_lmh	all_high	largerRange-15-39	25.42	0.44	2.24	4.4	2.36	FALSE	TRUE	FALSE	FALSE	FALSE
1786	1786	50-0-50_lmh	all	50-0-50_lmh	all_high	overExpl-skewed-10-29	18.12	0.42	0	8.6	0.4	FALSE	TRUE	FALSE	TRUE	FALSE
1787	1787	50-0-50_lmh	all	50-0-50_lmh	all_high	underExpl-skewed-25-44	33.3	0.47	7.57	0	1.42	FALSE	TRUE	FALSE	FALSE	FALSE
1788	1788	50-0-50_lmh	all	50-0-50_lmh	all_high	weak-optimal-20-34	26.24	0.46	1.7	3.2	4.1	FALSE	TRUE	FALSE	FALSE	FALSE
1789	1789	50-0-50_lmh	all	50-0-50_lmh	all_low	completeRange-5-49	23.86	0.48	2.55	5.12	1.33	FALSE	TRUE	FALSE	FALSE	FALSE
1790	1790	50-0-50_lmh	all	50-0-50_lmh	all_low	extreme-optimal-25-29	26.85	0.49	0.03	0.04	8.93	FALSE	TRUE	FALSE	FALSE	TRUE
1791	1791	50-0-50_lmh	all	50-0-50_lmh	all_low	largerRange-15-39	25.96	0.46	2.51	3.93	2.56	FALSE	TRUE	FALSE	FALSE	FALSE
1792	1792	50-0-50_lmh	all	50-0-50_lmh	all_low	overExpl-skewed-10-29	18.52	0.46	0	8.42	0.57	FALSE	TRUE	FALSE	TRUE	FALSE
1793	1793	50-0-50_lmh	all	50-0-50_lmh	all_low	underExpl-skewed-25-44	33.69	0.47	7.71	0.02	1.27	FALSE	TRUE	FALSE	FALSE	FALSE
1794	1794	50-0-50_lmh	all	50-0-50_lmh	all_low	weak-optimal-20-34	26.52	0.46	1.95	2.88	4.18	FALSE	TRUE	FALSE	FALSE	FALSE
1795	1795	50-0-50_lmh	all	50-0-50_lmh	all_medium	completeRange-5-49	23.51	0.44	2.4	5.3	1.3	FALSE	TRUE	FALSE	FALSE	FALSE
1796	1796	50-0-50_lmh	all	50-0-50_lmh	all_medium	extreme-optimal-25-29	26.81	0.51	0.01	0.01	8.98	FALSE	TRUE	FALSE	FALSE	TRUE
1797	1797	50-0-50_lmh	all	50-0-50_lmh	all_medium	largerRange-15-39	25.57	0.45	2.22	4.28	2.5	FALSE	TRUE	FALSE	FALSE	FALSE
1798	1798	50-0-50_lmh	all	50-0-50_lmh	all_medium	overExpl-skewed-10-29	18.26	0.45	0	8.51	0.48	FALSE	TRUE	FALSE	TRUE	FALSE
1799	1799	50-0-50_lmh	all	50-0-50_lmh	all_medium	underExpl-skewed-25-44	33.49	0.46	7.65	0	1.35	FALSE	TRUE	FALSE	FALSE	FALSE
1800	1800	50-0-50_lmh	all	50-0-50_lmh	all_medium	weak-optimal-20-34	26.31	0.47	1.69	3.14	4.16	FALSE	TRUE	FALSE	FALSE	FALSE
1801	1801	50-0-50_lmh	all	75-0-25_lmh	25-0-75_lmh	completeRange-5-49	22.38	0.32	2.18	5.74	1.07	FALSE	TRUE	FALSE	FALSE	FALSE
1802	1802	50-0-50_lmh	all	75-0-25_lmh	25-0-75_lmh	extreme-optimal-25-29	26.72	0.38	0.01	0.01	8.98	FALSE	TRUE	FALSE	FALSE	TRUE
1803	1803	50-0-50_lmh	all	75-0-25_lmh	25-0-75_lmh	largerRange-15-39	25.09	0.32	2.15	4.66	2.19	FALSE	TRUE	FALSE	FALSE	FALSE
1804	1804	50-0-50_lmh	all	75-0-25_lmh	25-0-75_lmh	overExpl-skewed-10-29	17.9	0.32	0	8.56	0.44	FALSE	TRUE	FALSE	TRUE	FALSE
1805	1805	50-0-50_lmh	all	75-0-25_lmh	25-0-75_lmh	underExpl-skewed-25-44	33.09	0.34	7.26	0	1.73	FALSE	TRUE	FALSE	FALSE	FALSE
1806	1806	50-0-50_lmh	all	75-0-25_lmh	25-0-75_lmh	weak-optimal-20-34	25.95	0.33	1.63	3.66	3.72	FALSE	TRUE	FALSE	FALSE	FALSE
1807	1807	50-0-50_lmh	all	75-0-25_lmh	50-0-50_lmh	completeRange-5-49	23.16	0.34	2.5	5.38	1.12	FALSE	TRUE	FALSE	FALSE	FALSE
1808	1808	50-0-50_lmh	all	75-0-25_lmh	50-0-50_lmh	extreme-optimal-25-29	26.76	0.37	0.01	0.02	8.97	FALSE	TRUE	FALSE	FALSE	TRUE
1809	1809	50-0-50_lmh	all	75-0-25_lmh	50-0-50_lmh	largerRange-15-39	25.36	0.32	2.4	4.49	2.11	FALSE	TRUE	FALSE	FALSE	FALSE
1810	1810	50-0-50_lmh	all	75-0-25_lmh	50-0-50_lmh	overExpl-skewed-10-29	18.02	0.32	0	8.47	0.53	FALSE	TRUE	FALSE	TRUE	FALSE
1811	1811	50-0-50_lmh	all	75-0-25_lmh	50-0-50_lmh	underExpl-skewed-25-44	33.31	0.33	7.25	0.01	1.74	FALSE	TRUE	FALSE	FALSE	FALSE
1812	1812	50-0-50_lmh	all	75-0-25_lmh	50-0-50_lmh	weak-optimal-20-34	26.17	0.32	1.89	3.49	3.62	FALSE	TRUE	FALSE	FALSE	FALSE
1813	1813	50-0-50_lmh	all	75-0-25_lmh	75-0-25_lmh	completeRange-5-49	23.26	0.35	2.49	5.37	1.14	FALSE	TRUE	FALSE	FALSE	FALSE
1814	1814	50-0-50_lmh	all	75-0-25_lmh	75-0-25_lmh	extreme-optimal-25-29	26.79	0.36	0.01	0.04	8.95	FALSE	TRUE	FALSE	FALSE	TRUE
1815	1815	50-0-50_lmh	all	75-0-25_lmh	75-0-25_lmh	largerRange-15-39	25.57	0.31	2.45	4.35	2.21	FALSE	TRUE	FALSE	FALSE	FALSE
1816	1816	50-0-50_lmh	all	75-0-25_lmh	75-0-25_lmh	overExpl-skewed-10-29	18.26	0.31	0	8.39	0.61	FALSE	TRUE	FALSE	TRUE	FALSE
1817	1817	50-0-50_lmh	all	75-0-25_lmh	75-0-25_lmh	underExpl-skewed-25-44	33.37	0.33	7.24	0.01	1.75	FALSE	TRUE	FALSE	FALSE	FALSE
1818	1818	50-0-50_lmh	all	75-0-25_lmh	75-0-25_lmh	weak-optimal-20-34	26.23	0.33	1.94	3.45	3.61	FALSE	TRUE	FALSE	FALSE	FALSE
1819	1819	50-0-50_lmh	all	75-0-25_lmh	all_high	completeRange-5-49	22.18	0.31	2.01	5.85	1.14	FALSE	TRUE	FALSE	FALSE	FALSE
1820	1820	50-0-50_lmh	all	75-0-25_lmh	all_high	extreme-optimal-25-29	26.68	0.38	0	0	8.99	FALSE	TRUE	FALSE	FALSE	TRUE
1821	1821	50-0-50_lmh	all	75-0-25_lmh	all_high	largerRange-15-39	24.89	0.32	1.88	4.82	2.29	FALSE	TRUE	FALSE	FALSE	FALSE
1822	1822	50-0-50_lmh	all	75-0-25_lmh	all_high	overExpl-skewed-10-29	17.63	0.32	0	8.69	0.31	FALSE	TRUE	FALSE	TRUE	FALSE
1823	1823	50-0-50_lmh	all	75-0-25_lmh	all_high	underExpl-skewed-25-44	32.99	0.33	7.45	0	1.55	FALSE	TRUE	FALSE	FALSE	FALSE
1824	1824	50-0-50_lmh	all	75-0-25_lmh	all_high	weak-optimal-20-34	25.89	0.34	1.38	3.6	4.02	FALSE	TRUE	FALSE	FALSE	FALSE
1825	1825	50-0-50_lmh	all	75-0-25_lmh	all_low	completeRange-5-49	23.09	0.36	2.29	5.43	1.28	FALSE	TRUE	FALSE	FALSE	FALSE
1826	1826	50-0-50_lmh	all	75-0-25_lmh	all_low	extreme-optimal-25-29	26.79	0.36	0.02	0.04	8.95	FALSE	TRUE	FALSE	FALSE	TRUE
1827	1827	50-0-50_lmh	all	75-0-25_lmh	all_low	largerRange-15-39	25.58	0.32	2.29	4.26	2.45	FALSE	TRUE	FALSE	FALSE	FALSE
1828	1828	50-0-50_lmh	all	75-0-25_lmh	all_low	overExpl-skewed-10-29	18.27	0.32	0	8.52	0.48	FALSE	TRUE	FALSE	TRUE	FALSE
1829	1829	50-0-50_lmh	all	75-0-25_lmh	all_low	underExpl-skewed-25-44	33.42	0.33	7.63	0.01	1.35	FALSE	TRUE	FALSE	FALSE	FALSE
1830	1830	50-0-50_lmh	all	75-0-25_lmh	all_low	weak-optimal-20-34	26.27	0.32	1.68	3.23	4.1	FALSE	TRUE	FALSE	FALSE	FALSE
1831	1831	50-0-50_lmh	all	75-0-25_lmh	all_medium	completeRange-5-49	22.87	0.33	2.16	5.58	1.25	FALSE	TRUE	FALSE	FALSE	FALSE
1832	1832	50-0-50_lmh	all	75-0-25_lmh	all_medium	extreme-optimal-25-29	26.74	0.37	0.01	0.01	8.98	FALSE	TRUE	FALSE	FALSE	TRUE
1833	1833	50-0-50_lmh	all	75-0-25_lmh	all_medium	largerRange-15-39	25.21	0.31	1.97	4.56	2.47	FALSE	TRUE	FALSE	FALSE	FALSE
1834	1834	50-0-50_lmh	all	75-0-25_lmh	all_medium	overExpl-skewed-10-29	17.98	0.32	0	8.64	0.36	FALSE	TRUE	FALSE	TRUE	FALSE
1835	1835	50-0-50_lmh	all	75-0-25_lmh	all_medium	underExpl-skewed-25-44	33.21	0.33	7.56	0.01	1.43	FALSE	TRUE	FALSE	FALSE	FALSE
1836	1836	50-0-50_lmh	all	75-0-25_lmh	all_medium	weak-optimal-20-34	26.02	0.33	1.42	3.39	4.2	FALSE	TRUE	FALSE	FALSE	FALSE
1837	1837	50-0-50_lmh	all	all_high	25-0-75_lmh	completeRange-5-49	25.77	0.79	3.42	4.31	1.27	TRUE	FALSE	FALSE	FALSE	FALSE
1838	1838	50-0-50_lmh	all	all_high	25-0-75_lmh	extreme-optimal-25-29	26.98	0.82	0.02	0.01	8.97	TRUE	FALSE	FALSE	FALSE	TRUE
1839	1839	50-0-50_lmh	all	all_high	25-0-75_lmh	largerRange-15-39	26.63	0.8	3.12	3.5	2.38	TRUE	FALSE	FALSE	FALSE	FALSE
1840	1840	50-0-50_lmh	all	all_high	25-0-75_lmh	overExpl-skewed-10-29	19.06	0.79	0	8.02	0.98	TRUE	FALSE	FALSE	TRUE	FALSE
1841	1841	50-0-50_lmh	all	all_high	25-0-75_lmh	underExpl-skewed-25-44	34.29	0.81	7.77	0	1.23	TRUE	FALSE	FALSE	FALSE	FALSE
1842	1842	50-0-50_lmh	all	all_high	25-0-75_lmh	weak-optimal-20-34	26.86	0.81	2.48	2.62	3.9	TRUE	FALSE	FALSE	FALSE	FALSE
1843	1843	50-0-50_lmh	all	all_high	50-0-50_lmh	completeRange-5-49	25.62	0.79	3.41	4.33	1.26	TRUE	FALSE	FALSE	FALSE	FALSE
1844	1844	50-0-50_lmh	all	all_high	50-0-50_lmh	extreme-optimal-25-29	26.96	0.82	0.02	0.02	8.96	TRUE	FALSE	FALSE	FALSE	TRUE
1845	1845	50-0-50_lmh	all	all_high	50-0-50_lmh	largerRange-15-39	26.67	0.81	3.19	3.54	2.27	TRUE	FALSE	FALSE	FALSE	FALSE
1846	1846	50-0-50_lmh	all	all_high	50-0-50_lmh	overExpl-skewed-10-29	19.14	0.8	0.01	7.83	1.16	TRUE	FALSE	FALSE	FALSE	FALSE
1847	1847	50-0-50_lmh	all	all_high	50-0-50_lmh	underExpl-skewed-25-44	34.3	0.81	7.74	0	1.26	TRUE	FALSE	FALSE	FALSE	FALSE
1848	1848	50-0-50_lmh	all	all_high	50-0-50_lmh	weak-optimal-20-34	26.86	0.81	2.57	2.74	3.69	TRUE	FALSE	FALSE	FALSE	FALSE
1849	1849	50-0-50_lmh	all	all_high	75-0-25_lmh	completeRange-5-49	25.67	0.8	3.34	4.34	1.33	TRUE	FALSE	FALSE	FALSE	FALSE
1850	1850	50-0-50_lmh	all	all_high	75-0-25_lmh	extreme-optimal-25-29	26.95	0.82	0.03	0.03	8.94	TRUE	FALSE	FALSE	FALSE	TRUE
1851	1851	50-0-50_lmh	all	all_high	75-0-25_lmh	largerRange-15-39	26.58	0.81	3.08	3.59	2.33	TRUE	FALSE	FALSE	FALSE	FALSE
1852	1852	50-0-50_lmh	all	all_high	75-0-25_lmh	overExpl-skewed-10-29	19.14	0.8	0.01	7.94	1.05	TRUE	FALSE	FALSE	FALSE	FALSE
1853	1853	50-0-50_lmh	all	all_high	75-0-25_lmh	underExpl-skewed-25-44	34.31	0.81	7.75	0	1.25	TRUE	FALSE	FALSE	FALSE	FALSE
1854	1854	50-0-50_lmh	all	all_high	75-0-25_lmh	weak-optimal-20-34	26.93	0.81	2.59	2.59	3.82	TRUE	FALSE	FALSE	FALSE	FALSE
1855	1855	50-0-50_lmh	all	all_high	all_high	completeRange-5-49	25.74	0.77	3.32	4.27	1.42	TRUE	FALSE	FALSE	FALSE	FALSE
1856	1856	50-0-50_lmh	all	all_high	all_high	extreme-optimal-25-29	26.96	0.82	0	0	9	TRUE	FALSE	FALSE	FALSE	TRUE
1857	1857	50-0-50_lmh	all	all_high	all_high	largerRange-15-39	26.75	0.79	3.12	3.36	2.52	TRUE	FALSE	FALSE	FALSE	FALSE
1858	1858	50-0-50_lmh	all	all_high	all_high	overExpl-skewed-10-29	19.09	0.79	0	8.14	0.86	TRUE	FALSE	FALSE	TRUE	FALSE
1859	1859	50-0-50_lmh	all	all_high	all_high	underExpl-skewed-25-44	34.39	0.8	7.91	0	1.09	TRUE	FALSE	FALSE	FALSE	FALSE
1860	1860	50-0-50_lmh	all	all_high	all_high	weak-optimal-20-34	26.78	0.8	2.26	2.54	4.19	TRUE	FALSE	FALSE	FALSE	FALSE
1861	1861	50-0-50_lmh	all	all_high	all_low	completeRange-5-49	25.39	0.81	3.17	4.29	1.54	TRUE	FALSE	FALSE	FALSE	FALSE
1862	1862	50-0-50_lmh	all	all_high	all_low	extreme-optimal-25-29	26.96	0.82	0.05	0.04	8.91	TRUE	FALSE	FALSE	FALSE	TRUE
1863	1863	50-0-50_lmh	all	all_high	all_low	largerRange-15-39	26.61	0.81	2.91	3.39	2.7	TRUE	FALSE	FALSE	FALSE	FALSE
1864	1864	50-0-50_lmh	all	all_high	all_low	overExpl-skewed-10-29	19.21	0.81	0.01	8.18	0.81	TRUE	FALSE	FALSE	TRUE	FALSE
1865	1865	50-0-50_lmh	all	all_high	all_low	underExpl-skewed-25-44	34.24	0.82	7.95	0.01	1.04	TRUE	FALSE	FALSE	FALSE	FALSE
1866	1866	50-0-50_lmh	all	all_high	all_low	weak-optimal-20-34	26.85	0.82	2.26	2.49	4.24	TRUE	FALSE	FALSE	FALSE	FALSE
1867	1867	50-0-50_lmh	all	all_high	all_medium	completeRange-5-49	25.61	0.79	3.21	4.35	1.44	TRUE	FALSE	FALSE	FALSE	FALSE
1868	1868	50-0-50_lmh	all	all_high	all_medium	extreme-optimal-25-29	26.96	0.81	0.01	0.01	8.97	TRUE	FALSE	FALSE	FALSE	TRUE
1869	1869	50-0-50_lmh	all	all_high	all_medium	largerRange-15-39	26.63	0.81	2.98	3.4	2.62	TRUE	FALSE	FALSE	FALSE	FALSE
1870	1870	50-0-50_lmh	all	all_high	all_medium	overExpl-skewed-10-29	19.06	0.8	0	8.14	0.86	TRUE	FALSE	FALSE	TRUE	FALSE
1871	1871	50-0-50_lmh	all	all_high	all_medium	underExpl-skewed-25-44	34.15	0.81	7.88	0	1.12	TRUE	FALSE	FALSE	FALSE	FALSE
1872	1872	50-0-50_lmh	all	all_high	all_medium	weak-optimal-20-34	26.84	0.81	2.25	2.49	4.27	TRUE	FALSE	FALSE	FALSE	FALSE
1873	1873	50-0-50_lmh	all	all_low	25-0-75_lmh	completeRange-5-49	21.85	0.26	2.05	5.84	1.11	FALSE	TRUE	FALSE	FALSE	FALSE
1874	1874	50-0-50_lmh	all	all_low	25-0-75_lmh	extreme-optimal-25-29	26.67	0.27	0	0.01	8.98	FALSE	TRUE	FALSE	FALSE	TRUE
1875	1875	50-0-50_lmh	all	all_low	25-0-75_lmh	largerRange-15-39	24.71	0.23	1.91	4.91	2.18	FALSE	TRUE	FALSE	FALSE	FALSE
1876	1876	50-0-50_lmh	all	all_low	25-0-75_lmh	overExpl-skewed-10-29	17.6	0.24	0	8.64	0.36	FALSE	TRUE	FALSE	TRUE	FALSE
1877	1877	50-0-50_lmh	all	all_low	25-0-75_lmh	underExpl-skewed-25-44	32.77	0.25	7.11	0	1.89	FALSE	TRUE	FALSE	FALSE	FALSE
1878	1878	50-0-50_lmh	all	all_low	25-0-75_lmh	weak-optimal-20-34	25.77	0.24	1.45	3.86	3.69	FALSE	TRUE	FALSE	FALSE	FALSE
1879	1879	50-0-50_lmh	all	all_low	50-0-50_lmh	completeRange-5-49	22.05	0.27	2.15	5.78	1.07	FALSE	TRUE	FALSE	FALSE	FALSE
1880	1880	50-0-50_lmh	all	all_low	50-0-50_lmh	extreme-optimal-25-29	26.69	0.27	0	0.03	8.97	FALSE	TRUE	FALSE	FALSE	TRUE
1881	1881	50-0-50_lmh	all	all_low	50-0-50_lmh	largerRange-15-39	24.96	0.23	2.16	4.77	2.07	FALSE	TRUE	FALSE	FALSE	FALSE
1882	1882	50-0-50_lmh	all	all_low	50-0-50_lmh	overExpl-skewed-10-29	17.88	0.23	0	8.47	0.53	FALSE	TRUE	FALSE	TRUE	FALSE
1883	1883	50-0-50_lmh	all	all_low	50-0-50_lmh	underExpl-skewed-25-44	33.11	0.23	7.18	0.01	1.81	FALSE	TRUE	FALSE	FALSE	FALSE
1884	1884	50-0-50_lmh	all	all_low	50-0-50_lmh	weak-optimal-20-34	25.9	0.24	1.7	3.83	3.46	FALSE	TRUE	FALSE	FALSE	FALSE
1885	1885	50-0-50_lmh	all	all_low	75-0-25_lmh	completeRange-5-49	22.81	0.27	2.39	5.49	1.12	FALSE	TRUE	FALSE	FALSE	FALSE
1886	1886	50-0-50_lmh	all	all_low	75-0-25_lmh	extreme-optimal-25-29	26.72	0.26	0	0.03	8.97	FALSE	TRUE	FALSE	FALSE	TRUE
1887	1887	50-0-50_lmh	all	all_low	75-0-25_lmh	largerRange-15-39	25.31	0.22	2.36	4.44	2.19	FALSE	TRUE	FALSE	FALSE	FALSE
1888	1888	50-0-50_lmh	all	all_low	75-0-25_lmh	overExpl-skewed-10-29	17.95	0.24	0	8.45	0.55	FALSE	TRUE	FALSE	TRUE	FALSE
1889	1889	50-0-50_lmh	all	all_low	75-0-25_lmh	underExpl-skewed-25-44	33.24	0.23	7.22	0.01	1.77	FALSE	TRUE	FALSE	FALSE	FALSE
1890	1890	50-0-50_lmh	all	all_low	75-0-25_lmh	weak-optimal-20-34	26.06	0.23	1.81	3.58	3.61	FALSE	TRUE	FALSE	FALSE	FALSE
1891	1891	50-0-50_lmh	all	all_low	all_high	completeRange-5-49	21.3	0.25	1.74	6.18	1.07	FALSE	TRUE	FALSE	FALSE	FALSE
1892	1892	50-0-50_lmh	all	all_low	all_high	extreme-optimal-25-29	26.61	0.29	0	0.01	8.99	FALSE	TRUE	FALSE	FALSE	TRUE
1893	1893	50-0-50_lmh	all	all_low	all_high	largerRange-15-39	24.45	0.24	1.64	5.14	2.22	FALSE	TRUE	FALSE	FALSE	FALSE
1894	1894	50-0-50_lmh	all	all_low	all_high	overExpl-skewed-10-29	17.3	0.23	0	8.73	0.27	FALSE	TRUE	FALSE	TRUE	FALSE
1895	1895	50-0-50_lmh	all	all_low	all_high	underExpl-skewed-25-44	32.62	0.25	7.34	0	1.65	FALSE	TRUE	FALSE	FALSE	FALSE
1896	1896	50-0-50_lmh	all	all_low	all_high	weak-optimal-20-34	25.68	0.24	1.21	3.78	4.01	FALSE	TRUE	FALSE	FALSE	FALSE
1897	1897	50-0-50_lmh	all	all_low	all_low	completeRange-5-49	22.51	0.3	2.11	5.7	1.19	FALSE	TRUE	FALSE	FALSE	FALSE
1898	1898	50-0-50_lmh	all	all_low	all_low	extreme-optimal-25-29	26.75	0.27	0.01	0.05	8.94	FALSE	TRUE	FALSE	FALSE	TRUE
1899	1899	50-0-50_lmh	all	all_low	all_low	largerRange-15-39	25.27	0.23	2.11	4.49	2.39	FALSE	TRUE	FALSE	FALSE	FALSE
1900	1900	50-0-50_lmh	all	all_low	all_low	overExpl-skewed-10-29	18.03	0.24	0	8.6	0.4	FALSE	TRUE	FALSE	TRUE	FALSE
1901	1901	50-0-50_lmh	all	all_low	all_low	underExpl-skewed-25-44	33.29	0.23	7.5	0.01	1.48	FALSE	TRUE	FALSE	FALSE	FALSE
1902	1902	50-0-50_lmh	all	all_low	all_low	weak-optimal-20-34	26.17	0.23	1.59	3.29	4.13	FALSE	TRUE	FALSE	FALSE	FALSE
1903	1903	50-0-50_lmh	all	all_low	all_medium	completeRange-5-49	22.11	0.25	1.94	5.88	1.18	FALSE	TRUE	FALSE	FALSE	FALSE
1904	1904	50-0-50_lmh	all	all_low	all_medium	extreme-optimal-25-29	26.67	0.28	0	0.02	8.98	FALSE	TRUE	FALSE	FALSE	TRUE
1905	1905	50-0-50_lmh	all	all_low	all_medium	largerRange-15-39	24.88	0.22	1.81	4.84	2.35	FALSE	TRUE	FALSE	FALSE	FALSE
1906	1906	50-0-50_lmh	all	all_low	all_medium	overExpl-skewed-10-29	17.79	0.22	0	8.7	0.3	FALSE	TRUE	FALSE	TRUE	FALSE
1907	1907	50-0-50_lmh	all	all_low	all_medium	underExpl-skewed-25-44	32.96	0.23	7.5	0	1.49	FALSE	TRUE	FALSE	FALSE	FALSE
1908	1908	50-0-50_lmh	all	all_low	all_medium	weak-optimal-20-34	25.88	0.23	1.29	3.65	4.06	FALSE	TRUE	FALSE	FALSE	FALSE
1909	1909	50-0-50_lmh	all	all_medium	25-0-75_lmh	completeRange-5-49	23.43	0.45	2.55	5.29	1.16	FALSE	TRUE	FALSE	FALSE	FALSE
1910	1910	50-0-50_lmh	all	all_medium	25-0-75_lmh	extreme-optimal-25-29	26.82	0.54	0.01	0.01	8.98	FALSE	TRUE	FALSE	FALSE	TRUE
1911	1911	50-0-50_lmh	all	all_medium	25-0-75_lmh	largerRange-15-39	25.75	0.46	2.57	4.16	2.27	FALSE	TRUE	FALSE	FALSE	FALSE
1912	1912	50-0-50_lmh	all	all_medium	25-0-75_lmh	overExpl-skewed-10-29	18.2	0.47	0	8.45	0.55	FALSE	TRUE	FALSE	TRUE	FALSE
1913	1913	50-0-50_lmh	all	all_medium	25-0-75_lmh	underExpl-skewed-25-44	33.59	0.49	7.56	0	1.44	FALSE	TRUE	FALSE	FALSE	FALSE
1914	1914	50-0-50_lmh	all	all_medium	25-0-75_lmh	weak-optimal-20-34	26.31	0.48	1.92	3.17	3.91	FALSE	TRUE	FALSE	FALSE	FALSE
1915	1915	50-0-50_lmh	all	all_medium	50-0-50_lmh	completeRange-5-49	24.04	0.47	2.81	5.02	1.16	FALSE	TRUE	FALSE	FALSE	FALSE
1916	1916	50-0-50_lmh	all	all_medium	50-0-50_lmh	extreme-optimal-25-29	26.84	0.54	0.02	0.02	8.97	FALSE	TRUE	FALSE	FALSE	TRUE
1917	1917	50-0-50_lmh	all	all_medium	50-0-50_lmh	largerRange-15-39	25.79	0.48	2.63	4.18	2.19	FALSE	TRUE	FALSE	FALSE	FALSE
1918	1918	50-0-50_lmh	all	all_medium	50-0-50_lmh	overExpl-skewed-10-29	18.41	0.46	0	8.31	0.69	FALSE	TRUE	FALSE	TRUE	FALSE
1919	1919	50-0-50_lmh	all	all_medium	50-0-50_lmh	underExpl-skewed-25-44	33.74	0.49	7.51	0.01	1.49	FALSE	TRUE	FALSE	FALSE	FALSE
1920	1920	50-0-50_lmh	all	all_medium	50-0-50_lmh	weak-optimal-20-34	26.44	0.5	2.16	3.14	3.71	FALSE	TRUE	FALSE	FALSE	FALSE
1921	1921	50-0-50_lmh	all	all_medium	75-0-25_lmh	completeRange-5-49	24.1	0.49	2.8	5.03	1.17	FALSE	TRUE	FALSE	FALSE	FALSE
1922	1922	50-0-50_lmh	all	all_medium	75-0-25_lmh	extreme-optimal-25-29	26.86	0.54	0.02	0.03	8.94	FALSE	TRUE	FALSE	FALSE	TRUE
1923	1923	50-0-50_lmh	all	all_medium	75-0-25_lmh	largerRange-15-39	25.99	0.48	2.77	4.05	2.18	FALSE	TRUE	FALSE	FALSE	FALSE
1924	1924	50-0-50_lmh	all	all_medium	75-0-25_lmh	overExpl-skewed-10-29	18.59	0.48	0	8.24	0.76	FALSE	TRUE	FALSE	TRUE	FALSE
1925	1925	50-0-50_lmh	all	all_medium	75-0-25_lmh	underExpl-skewed-25-44	33.76	0.5	7.49	0.01	1.5	FALSE	TRUE	FALSE	FALSE	FALSE
1926	1926	50-0-50_lmh	all	all_medium	75-0-25_lmh	weak-optimal-20-34	26.45	0.5	2.09	3.11	3.8	FALSE	TRUE	FALSE	FALSE	FALSE
1927	1927	50-0-50_lmh	all	all_medium	all_high	completeRange-5-49	23.2	0.43	2.38	5.46	1.16	FALSE	TRUE	FALSE	FALSE	FALSE
1928	1928	50-0-50_lmh	all	all_medium	all_high	extreme-optimal-25-29	26.79	0.55	0	0	9	FALSE	TRUE	FALSE	FALSE	TRUE
1929	1929	50-0-50_lmh	all	all_medium	all_high	largerRange-15-39	25.38	0.46	2.18	4.4	2.42	FALSE	TRUE	FALSE	FALSE	FALSE
1930	1930	50-0-50_lmh	all	all_medium	all_high	overExpl-skewed-10-29	18.07	0.45	0	8.63	0.37	FALSE	TRUE	FALSE	TRUE	FALSE
1931	1931	50-0-50_lmh	all	all_medium	all_high	underExpl-skewed-25-44	33.43	0.48	7.66	0	1.34	FALSE	TRUE	FALSE	FALSE	FALSE
1932	1932	50-0-50_lmh	all	all_medium	all_high	weak-optimal-20-34	26.23	0.48	1.7	3.2	4.1	FALSE	TRUE	FALSE	FALSE	FALSE
1933	1933	50-0-50_lmh	all	all_medium	all_low	completeRange-5-49	23.76	0.52	2.5	5.17	1.33	FALSE	TRUE	FALSE	FALSE	FALSE
1934	1934	50-0-50_lmh	all	all_medium	all_low	extreme-optimal-25-29	26.87	0.54	0.03	0.05	8.92	FALSE	TRUE	FALSE	FALSE	TRUE
1935	1935	50-0-50_lmh	all	all_medium	all_low	largerRange-15-39	25.94	0.49	2.47	3.97	2.55	FALSE	TRUE	FALSE	FALSE	FALSE
1936	1936	50-0-50_lmh	all	all_medium	all_low	overExpl-skewed-10-29	18.58	0.49	0	8.44	0.55	FALSE	TRUE	FALSE	TRUE	FALSE
1937	1937	50-0-50_lmh	all	all_medium	all_low	underExpl-skewed-25-44	33.82	0.5	7.83	0.01	1.16	FALSE	TRUE	FALSE	FALSE	FALSE
1938	1938	50-0-50_lmh	all	all_medium	all_low	weak-optimal-20-34	26.48	0.49	1.82	2.91	4.27	FALSE	TRUE	FALSE	FALSE	FALSE
1939	1939	50-0-50_lmh	all	all_medium	all_medium	completeRange-5-49	23.62	0.47	2.45	5.26	1.29	FALSE	TRUE	FALSE	FALSE	FALSE
1940	1940	50-0-50_lmh	all	all_medium	all_medium	extreme-optimal-25-29	26.82	0.54	0.02	0.02	8.97	FALSE	TRUE	FALSE	FALSE	TRUE
1941	1941	50-0-50_lmh	all	all_medium	all_medium	largerRange-15-39	25.64	0.47	2.28	4.24	2.49	FALSE	TRUE	FALSE	FALSE	FALSE
1942	1942	50-0-50_lmh	all	all_medium	all_medium	overExpl-skewed-10-29	18.38	0.47	0	8.51	0.49	FALSE	TRUE	FALSE	TRUE	FALSE
1943	1943	50-0-50_lmh	all	all_medium	all_medium	underExpl-skewed-25-44	33.5	0.49	7.7	0	1.3	FALSE	TRUE	FALSE	FALSE	FALSE
1944	1944	50-0-50_lmh	all	all_medium	all_medium	weak-optimal-20-34	26.34	0.5	1.74	3.11	4.15	FALSE	TRUE	FALSE	FALSE	FALSE
1945	1945	50-0-50_lmh	noone	25-0-75_lmh	25-0-75_lmh	completeRange-5-49	2.47	0.12	0.12	11.89	0.08	FALSE	TRUE	FALSE	TRUE	FALSE
1946	1946	50-0-50_lmh	noone	25-0-75_lmh	25-0-75_lmh	extreme-optimal-25-29	0.89	0.07	0	12.54	0.06	FALSE	TRUE	FALSE	TRUE	FALSE
1947	1947	50-0-50_lmh	noone	25-0-75_lmh	25-0-75_lmh	largerRange-15-39	1.74	0.1	0.04	12.21	0.1	FALSE	TRUE	FALSE	TRUE	FALSE
1948	1948	50-0-50_lmh	noone	25-0-75_lmh	25-0-75_lmh	overExpl-skewed-10-29	0.07	0.01	0	12.95	0	FALSE	TRUE	FALSE	TRUE	FALSE
1949	1949	50-0-50_lmh	noone	25-0-75_lmh	25-0-75_lmh	underExpl-skewed-25-44	12.94	0.3	1.74	7.49	1.13	FALSE	TRUE	FALSE	FALSE	FALSE
1950	1950	50-0-50_lmh	noone	25-0-75_lmh	25-0-75_lmh	weak-optimal-20-34	1.24	0.07	0.01	12.44	0.07	FALSE	TRUE	FALSE	TRUE	FALSE
1951	1951	50-0-50_lmh	noone	25-0-75_lmh	50-0-50_lmh	completeRange-5-49	2.86	0.12	0.15	11.76	0.11	FALSE	TRUE	FALSE	TRUE	FALSE
1952	1952	50-0-50_lmh	noone	25-0-75_lmh	50-0-50_lmh	extreme-optimal-25-29	0.99	0.07	0	12.51	0.06	FALSE	TRUE	FALSE	TRUE	FALSE
1953	1953	50-0-50_lmh	noone	25-0-75_lmh	50-0-50_lmh	largerRange-15-39	1.65	0.1	0.04	12.21	0.09	FALSE	TRUE	FALSE	TRUE	FALSE
1954	1954	50-0-50_lmh	noone	25-0-75_lmh	50-0-50_lmh	overExpl-skewed-10-29	0.07	0.01	0	12.95	0	FALSE	TRUE	FALSE	TRUE	FALSE
1955	1955	50-0-50_lmh	noone	25-0-75_lmh	50-0-50_lmh	underExpl-skewed-25-44	13.3	0.29	1.86	7.4	1.11	FALSE	TRUE	FALSE	FALSE	FALSE
1956	1956	50-0-50_lmh	noone	25-0-75_lmh	50-0-50_lmh	weak-optimal-20-34	1.18	0.07	0.01	12.46	0.06	FALSE	TRUE	FALSE	TRUE	FALSE
1957	1957	50-0-50_lmh	noone	25-0-75_lmh	75-0-25_lmh	completeRange-5-49	2.83	0.13	0.14	11.75	0.09	FALSE	TRUE	FALSE	TRUE	FALSE
1958	1958	50-0-50_lmh	noone	25-0-75_lmh	75-0-25_lmh	extreme-optimal-25-29	0.95	0.07	0	12.51	0.07	FALSE	TRUE	FALSE	TRUE	FALSE
1959	1959	50-0-50_lmh	noone	25-0-75_lmh	75-0-25_lmh	largerRange-15-39	1.89	0.11	0.05	12.14	0.11	FALSE	TRUE	FALSE	TRUE	FALSE
1960	1960	50-0-50_lmh	noone	25-0-75_lmh	75-0-25_lmh	overExpl-skewed-10-29	0.09	0.01	0	12.94	0	FALSE	TRUE	FALSE	TRUE	FALSE
1961	1961	50-0-50_lmh	noone	25-0-75_lmh	75-0-25_lmh	underExpl-skewed-25-44	12.89	0.3	1.77	7.59	1.06	FALSE	TRUE	FALSE	FALSE	FALSE
1962	1962	50-0-50_lmh	noone	25-0-75_lmh	75-0-25_lmh	weak-optimal-20-34	1.23	0.08	0.01	12.44	0.07	FALSE	TRUE	FALSE	TRUE	FALSE
1963	1963	50-0-50_lmh	noone	25-0-75_lmh	all_high	completeRange-5-49	2.45	0.11	0.1	11.92	0.08	FALSE	TRUE	FALSE	TRUE	FALSE
1964	1964	50-0-50_lmh	noone	25-0-75_lmh	all_high	extreme-optimal-25-29	0.82	0.06	0	12.58	0.05	FALSE	TRUE	FALSE	TRUE	FALSE
1965	1965	50-0-50_lmh	noone	25-0-75_lmh	all_high	largerRange-15-39	1.7	0.09	0.03	12.26	0.08	FALSE	TRUE	FALSE	TRUE	FALSE
1966	1966	50-0-50_lmh	noone	25-0-75_lmh	all_high	overExpl-skewed-10-29	0.1	0.01	0	12.95	0	FALSE	TRUE	FALSE	TRUE	FALSE
1967	1967	50-0-50_lmh	noone	25-0-75_lmh	all_high	underExpl-skewed-25-44	12.83	0.3	1.69	7.49	1.16	FALSE	TRUE	FALSE	FALSE	FALSE
1968	1968	50-0-50_lmh	noone	25-0-75_lmh	all_high	weak-optimal-20-34	1.14	0.07	0	12.48	0.06	FALSE	TRUE	FALSE	TRUE	FALSE
1969	1969	50-0-50_lmh	noone	25-0-75_lmh	all_low	completeRange-5-49	2.54	0.14	0.11	11.78	0.09	FALSE	TRUE	FALSE	TRUE	FALSE
1970	1970	50-0-50_lmh	noone	25-0-75_lmh	all_low	extreme-optimal-25-29	0.95	0.07	0	12.52	0.06	FALSE	TRUE	FALSE	TRUE	FALSE
1971	1971	50-0-50_lmh	noone	25-0-75_lmh	all_low	largerRange-15-39	1.86	0.11	0.04	12.16	0.09	FALSE	TRUE	FALSE	TRUE	FALSE
1972	1972	50-0-50_lmh	noone	25-0-75_lmh	all_low	overExpl-skewed-10-29	0.1	0.01	0	12.93	0	FALSE	TRUE	FALSE	TRUE	FALSE
1973	1973	50-0-50_lmh	noone	25-0-75_lmh	all_low	underExpl-skewed-25-44	12.68	0.31	1.63	7.68	1.1	FALSE	TRUE	FALSE	FALSE	FALSE
1974	1974	50-0-50_lmh	noone	25-0-75_lmh	all_low	weak-optimal-20-34	1.29	0.09	0.01	12.39	0.07	FALSE	TRUE	FALSE	TRUE	FALSE
1975	1975	50-0-50_lmh	noone	25-0-75_lmh	all_medium	completeRange-5-49	2.49	0.13	0.12	11.83	0.08	FALSE	TRUE	FALSE	TRUE	FALSE
1976	1976	50-0-50_lmh	noone	25-0-75_lmh	all_medium	extreme-optimal-25-29	0.97	0.07	0	12.52	0.07	FALSE	TRUE	FALSE	TRUE	FALSE
1977	1977	50-0-50_lmh	noone	25-0-75_lmh	all_medium	largerRange-15-39	1.68	0.1	0.04	12.22	0.08	FALSE	TRUE	FALSE	TRUE	FALSE
1978	1978	50-0-50_lmh	noone	25-0-75_lmh	all_medium	overExpl-skewed-10-29	0.07	0.01	0	12.95	0	FALSE	TRUE	FALSE	TRUE	FALSE
1979	1979	50-0-50_lmh	noone	25-0-75_lmh	all_medium	underExpl-skewed-25-44	12.55	0.31	1.64	7.66	1.08	FALSE	TRUE	FALSE	FALSE	FALSE
1980	1980	50-0-50_lmh	noone	25-0-75_lmh	all_medium	weak-optimal-20-34	1.11	0.08	0.01	12.44	0.05	FALSE	TRUE	FALSE	TRUE	FALSE
1981	1981	50-0-50_lmh	noone	50-0-50_lmh	25-0-75_lmh	completeRange-5-49	2.75	0.12	0.15	11.8	0.09	FALSE	TRUE	FALSE	TRUE	FALSE
1982	1982	50-0-50_lmh	noone	50-0-50_lmh	25-0-75_lmh	extreme-optimal-25-29	0.95	0.07	0	12.53	0.07	FALSE	TRUE	FALSE	TRUE	FALSE
1983	1983	50-0-50_lmh	noone	50-0-50_lmh	25-0-75_lmh	largerRange-15-39	1.79	0.09	0.06	12.22	0.09	FALSE	TRUE	FALSE	TRUE	FALSE
1984	1984	50-0-50_lmh	noone	50-0-50_lmh	25-0-75_lmh	overExpl-skewed-10-29	0.13	0.01	0	12.93	0	FALSE	TRUE	FALSE	TRUE	FALSE
1985	1985	50-0-50_lmh	noone	50-0-50_lmh	25-0-75_lmh	underExpl-skewed-25-44	12.78	0.29	1.74	7.57	1.1	FALSE	TRUE	FALSE	FALSE	FALSE
1986	1986	50-0-50_lmh	noone	50-0-50_lmh	25-0-75_lmh	weak-optimal-20-34	1.14	0.07	0.01	12.48	0.06	FALSE	TRUE	FALSE	TRUE	FALSE
1987	1987	50-0-50_lmh	noone	50-0-50_lmh	50-0-50_lmh	completeRange-5-49	2.87	0.12	0.16	11.75	0.11	FALSE	TRUE	FALSE	TRUE	FALSE
1988	1988	50-0-50_lmh	noone	50-0-50_lmh	50-0-50_lmh	extreme-optimal-25-29	0.85	0.06	0	12.57	0.06	FALSE	TRUE	FALSE	TRUE	FALSE
1989	1989	50-0-50_lmh	noone	50-0-50_lmh	50-0-50_lmh	largerRange-15-39	1.98	0.1	0.06	12.13	0.1	FALSE	TRUE	FALSE	TRUE	FALSE
1990	1990	50-0-50_lmh	noone	50-0-50_lmh	50-0-50_lmh	overExpl-skewed-10-29	0.09	0.01	0	12.94	0	FALSE	TRUE	FALSE	TRUE	FALSE
1991	1991	50-0-50_lmh	noone	50-0-50_lmh	50-0-50_lmh	underExpl-skewed-25-44	13.15	0.3	1.82	7.46	1.07	FALSE	TRUE	FALSE	FALSE	FALSE
1992	1992	50-0-50_lmh	noone	50-0-50_lmh	50-0-50_lmh	weak-optimal-20-34	1.18	0.08	0.01	12.45	0.07	FALSE	TRUE	FALSE	TRUE	FALSE
1993	1993	50-0-50_lmh	noone	50-0-50_lmh	75-0-25_lmh	completeRange-5-49	2.88	0.13	0.15	11.71	0.1	FALSE	TRUE	FALSE	TRUE	FALSE
1994	1994	50-0-50_lmh	noone	50-0-50_lmh	75-0-25_lmh	extreme-optimal-25-29	0.89	0.07	0	12.53	0.06	FALSE	TRUE	FALSE	TRUE	FALSE
1995	1995	50-0-50_lmh	noone	50-0-50_lmh	75-0-25_lmh	largerRange-15-39	1.74	0.11	0.04	12.19	0.09	FALSE	TRUE	FALSE	TRUE	FALSE
1996	1996	50-0-50_lmh	noone	50-0-50_lmh	75-0-25_lmh	overExpl-skewed-10-29	0.09	0.01	0	12.94	0	FALSE	TRUE	FALSE	TRUE	FALSE
1997	1997	50-0-50_lmh	noone	50-0-50_lmh	75-0-25_lmh	underExpl-skewed-25-44	13.21	0.3	1.82	7.47	1.09	FALSE	TRUE	FALSE	FALSE	FALSE
1998	1998	50-0-50_lmh	noone	50-0-50_lmh	75-0-25_lmh	weak-optimal-20-34	1.25	0.08	0.01	12.43	0.07	FALSE	TRUE	FALSE	TRUE	FALSE
1999	1999	50-0-50_lmh	noone	50-0-50_lmh	all_high	completeRange-5-49	2.56	0.11	0.11	11.88	0.09	FALSE	TRUE	FALSE	TRUE	FALSE
[truncated: 4,481 more rows]
