# Supplementary material for: Cooperation Is Not Enough—Exploring Social-Ecological Micro-Foundations for Sustainable Common-Pool Resource Use
Source: PLoS One. 2016 Aug 24;11(8):e0157796. doi: 10.1371/journal.pone.0157796 (PMC4996507; doi:10.1371/journal.pone.0157796)
Supplement: S2 Data — (CSV) [file pone.0157796.s005.csv]

Tick	WideTrustRange	stockSizeMean	stockSizeSD	stockSizeMedian	totalExtractionMean	totalExtractionSD	totalExtractionMedian	cooperationMean	cooperationSD	cooperationMedian	giniMean	giniSD	giniMedian	optimal	overExploit	underExploit	optimalCntMean	optimalCntSD	optimalCntMedian	efficiencyMean	efficiencySD	efficiencyMedian	groupKnowledgeMean	groupKnowledgeSD	groupKnowledgeMedian	trustMeanMean	trustMeanSD	trustMedianMedian	confidenceMeanMean	confidenceMeanSD	confidenceMedianMedian	indKnowMeanMean	indKnowMeanSD	indKnowMedianMedian	communication	numRep	ScenNo
1	1	25.81	2.11	26	24.19	2.11	24	1.42	0.49	1	0.03	0.04	0.02	1	1	1	0	0	0	0.93	0.05	0.94	26.99	1.43	27	0.81	0.08	0.82	0.36	0.06	0.23	21.96	2.38	22.76	1	5000	4
2	1	26.18	1.99	26	8.16	2.52	9	1.47	0.5	1	0.04	0.04	0.03	1	1	1	0	0	0	0.8	0.16	0.82	27	1.43	27	0.83	0.11	0.84	0.38	0.09	0.27	23.29	2.53	24.62	1	5000	4
3	1	26.41	1.87	26.54	8.46	2.25	9	1.55	0.5	2	0.04	0.04	0.03	1	1	1	0	0	0	0.81	0.14	0.82	27	1.44	27	0.85	0.12	0.88	0.41	0.12	0.32	23.66	2.63	25.17	1	5000	4
4	1	26.52	1.84	26.83	8.68	2.04	9	1.61	0.49	2	0.04	0.04	0.02	1	1	1	0	0	0	0.82	0.14	0.82	27.02	1.44	27	0.87	0.14	0.92	0.45	0.14	0.37	23.8	2.61	25.38	1	5000	4
5	1	26.61	1.78	27	8.71	1.86	9	1.67	0.47	2	0.03	0.04	0.02	1	1	1	0	0	0	0.82	0.13	0.82	27.03	1.43	27	0.89	0.14	0.96	0.49	0.16	0.43	23.78	2.61	25.36	1	5000	4
6	1	26.66	1.77	27	8.8	1.77	9	1.73	0.44	2	0.03	0.03	0.02	1	1	1	0.88	0.32	1	0.82	0.13	0.82	27.03	1.43	27	0.9	0.15	1	0.53	0.17	0.48	23.67	2.65	25.32	1	5000	4
7	1	26.74	1.75	27	8.79	1.68	9	1.78	0.41	2	0.03	0.03	0.02	1	1	1	1.79	0.5	2	0.82	0.13	0.82	27.03	1.43	27	0.91	0.15	1	0.57	0.19	0.55	23.62	2.65	25.2	1	5000	4
8	1	26.77	1.66	27	8.85	1.56	9	1.81	0.39	2	0.03	0.03	0.02	1	1	1	2.71	0.65	3	0.82	0.13	0.82	27.03	1.42	27	0.92	0.16	1	0.62	0.21	0.62	23.43	2.69	25	1	5000	4
9	1	26.81	1.65	27	8.87	1.45	9	1.84	0.37	2	0.03	0.03	0.02	1	1	1	3.65	0.78	4	0.82	0.12	0.82	27.02	1.42	27	0.92	0.16	1	0.66	0.22	0.69	23.3	2.69	24.95	1	5000	4
10	1	26.81	1.66	27	8.92	1.33	9	1.86	0.35	2	0.02	0.03	0.01	1	1	1	4.59	0.91	5	0.82	0.12	0.82	27.03	1.42	27	0.93	0.16	1	0.71	0.24	0.76	23.12	2.71	24.81	1	5000	4
11	1	26.84	1.63	27	8.89	1.32	9	1.88	0.32	2	0.02	0.03	0.01	1	1	1	5.54	1.03	6	0.82	0.12	0.82	27.03	1.42	27	0.93	0.17	1	0.75	0.25	0.83	22.96	2.71	24.67	1	5000	4
12	1	26.84	1.66	27	8.94	1.23	9	1.89	0.31	2	0.02	0.02	0.01	1	1	1	6.49	1.14	7	0.82	0.12	0.82	27.01	1.42	27	0.94	0.17	1	0.79	0.26	0.9	22.83	2.77	24.53	1	5000	4
13	1	26.85	1.63	27	8.92	1.19	9	1.9	0.3	2	0.02	0.02	0.01	1	1	1	7.45	1.25	8	0.83	0.12	0.82	27.01	1.42	27	0.94	0.17	1	0.83	0.26	0.95	22.74	2.77	24.45	1	5000	4
14	1	26.86	1.57	27	8.93	1.18	9	1.91	0.28	2	0.02	0.02	0.01	1	1	1	8.41	1.35	9	0.83	0.12	0.82	27	1.42	27	0.94	0.17	1	0.85	0.26	1	22.6	2.8	24.31	1	5000	4
1	1	23.58	2.05	23.75	26.42	2.05	26.25	1.46	0.5	1	0.02	0.03	0.01	1	1	1	0	0	0	0.93	0.05	0.94	24.53	1.6	24.6	0.81	0.08	0.82	0.36	0.06	0.23	21.13	2.18	21.32	1	5000	5
2	1	24.59	2.01	24.73	6.63	2.62	6.45	1.51	0.5	2	0.03	0.04	0.02	1	1	1	0	0	0	0.77	0.19	0.81	25.3	1.64	25.34	0.84	0.1	0.85	0.39	0.09	0.27	22.46	2.37	23.21	1	5000	5
3	1	24.99	2.01	25.05	7.67	2.49	8.08	1.57	0.49	2	0.03	0.04	0.02	1	1	1	0	0	0	0.8	0.16	0.84	25.54	1.75	25.58	0.86	0.11	0.88	0.42	0.11	0.32	22.92	2.46	23.91	1	5000	5
4	1	25.11	2.08	25.24	8.1	2.38	8.54	1.65	0.48	2	0.03	0.03	0.02	1	1	1	0	0	0	0.81	0.15	0.84	25.53	1.88	25.63	0.88	0.12	0.93	0.46	0.13	0.37	23.05	2.54	24.17	1	5000	5
5	1	25.06	2.18	25.21	8.33	2.31	8.75	1.7	0.46	2	0.03	0.03	0.02	1	1	1	0	0	0	0.81	0.15	0.84	25.43	1.99	25.56	0.9	0.13	0.97	0.5	0.14	0.43	22.93	2.6	24.16	1	5000	5
6	1	24.92	2.3	25.11	8.4	2.37	8.81	1.76	0.43	2	0.03	0.03	0.02	1	1	1	0.51	0.5	1	0.8	0.16	0.83	25.24	2.15	25.42	0.91	0.13	1	0.54	0.16	0.49	22.76	2.67	24	1	5000	5
7	1	24.83	2.36	25.02	8.29	2.26	8.84	1.82	0.38	2	0.03	0.03	0.02	1	1	1	1.02	0.93	1	0.8	0.16	0.82	25.04	2.26	25.23	0.93	0.13	1	0.59	0.17	0.56	22.62	2.67	23.86	1	5000	5
8	1	24.63	2.46	24.89	8.37	2.21	8.9	1.85	0.36	2	0.02	0.03	0.01	1	1	1	1.5	1.33	2	0.79	0.17	0.82	24.82	2.41	25.03	0.94	0.13	1	0.63	0.19	0.63	22.47	2.69	23.69	1	5000	5
9	1	24.42	2.57	24.74	8.29	2.22	8.88	1.87	0.33	2	0.02	0.02	0.01	1	1	1	1.94	1.73	2	0.78	0.18	0.82	24.58	2.54	24.87	0.94	0.13	1	0.68	0.2	0.7	22.23	2.72	23.42	1	5000	5
10	1	24.17	2.7	24.61	8.25	2.11	8.89	1.89	0.31	2	0.02	0.02	0.01	1	1	1	2.36	2.11	2	0.77	0.19	0.82	24.3	2.67	24.7	0.95	0.13	1	0.73	0.21	0.77	22.05	2.73	23.21	1	5000	5
11	1	23.94	2.81	24.4	8.12	2.11	8.78	1.91	0.29	2	0.02	0.02	0.01	1	1	1	2.75	2.5	2	0.76	0.2	0.82	24.05	2.78	24.53	0.95	0.13	1	0.78	0.22	0.84	21.9	2.76	23.05	1	5000	5
12	1	23.75	2.93	24.27	7.99	1.92	8.38	1.92	0.27	2	0.02	0.02	0.01	1	1	1	3.13	2.88	3	0.75	0.2	0.82	23.85	2.91	24.38	0.96	0.13	1	0.82	0.23	0.9	21.7	2.76	22.8	1	5000	5
13	1	23.55	3.01	24.11	7.92	1.96	7.35	1.93	0.25	2	0.02	0.02	0.01	1	1	1	3.5	3.26	3	0.74	0.21	0.81	23.64	3	24.18	0.96	0.13	1	0.86	0.22	0.96	21.54	2.76	22.64	1	5000	5
14	1	23.36	3.11	23.94	7.84	1.97	7.21	1.94	0.23	2	0.02	0.02	0.01	1	1	1	3.84	3.64	3	0.73	0.21	0.8	23.44	3.1	24.02	0.96	0.13	1	0.88	0.22	1	21.39	2.77	22.49	1	5000	5
1	1	20.04	3.17	20	29.96	3.17	30	1.53	0.5	2	0.02	0.02	0	1	1	1	0	0	0	0.84	0.09	0.83	20.77	2.97	21	0.82	0.07	0.83	0.52	0.05	0.57	19.12	2.57	18.56	1	5000	6
2	1	20.11	3.18	20.13	6.18	2.29	6.4	1.57	0.49	2	0.02	0.03	0.02	1	1	1	0	0	0	0.57	0.27	0.58	20.69	3.04	20.68	0.85	0.09	0.87	0.56	0.08	0.58	19.5	2.72	19.3	1	5000	6
3	1	20.16	3.21	20.22	6.21	2.17	6.54	1.65	0.48	2	0.03	0.03	0.02	1	1	1	0	0	0	0.57	0.26	0.58	20.59	3.11	20.61	0.88	0.1	0.91	0.6	0.1	0.61	19.59	2.8	19.38	1	5000	6
4	1	20.19	3.27	20.31	6.25	1.98	6.69	1.72	0.45	2	0.03	0.03	0.02	1	1	1	0	0	0	0.57	0.26	0.58	20.51	3.16	20.57	0.91	0.1	0.95	0.63	0.11	0.66	19.55	2.84	19.42	1	5000	6
5	1	20.21	3.26	20.31	6.24	1.97	6.8	1.79	0.41	2	0.02	0.02	0.02	1	1	1	0	0	0	0.57	0.26	0.59	20.45	3.19	20.52	0.93	0.1	0.99	0.67	0.11	0.71	19.48	2.86	19.35	1	5000	6
6	1	20.26	3.24	20.35	6.22	1.87	6.79	1.84	0.36	2	0.02	0.02	0.02	1	1	1	0.06	0.25	0	0.58	0.26	0.6	20.42	3.2	20.5	0.95	0.09	1	0.71	0.11	0.76	19.43	2.87	19.32	1	5000	6
7	1	20.3	3.22	20.41	6.25	1.84	6.87	1.88	0.32	2	0.02	0.02	0.02	1	1	1	0.13	0.48	0	0.58	0.26	0.6	20.42	3.2	20.5	0.96	0.09	1	0.74	0.12	0.79	19.35	2.86	19.22	1	5000	6
8	1	20.34	3.22	20.45	6.25	1.76	6.91	1.92	0.27	2	0.02	0.02	0.02	1	1	1	0.2	0.71	0	0.58	0.26	0.6	20.42	3.19	20.5	0.97	0.08	1	0.78	0.12	0.83	19.29	2.87	19.12	1	5000	6
9	1	20.35	3.2	20.46	6.29	1.69	6.95	1.94	0.24	2	0.02	0.02	0.01	1	1	1	0.26	0.95	0	0.59	0.26	0.6	20.42	3.19	20.5	0.98	0.07	1	0.81	0.12	0.86	19.22	2.85	19.1	1	5000	6
10	1	20.39	3.19	20.48	6.28	1.64	6.99	1.95	0.21	2	0.02	0.02	0.01	1	1	1	0.33	1.19	0	0.59	0.25	0.6	20.43	3.18	20.5	0.98	0.07	1	0.85	0.12	0.9	19.16	2.82	19.06	1	5000	6
11	1	20.4	3.18	20.49	6.32	1.67	7	1.96	0.19	2	0.02	0.02	0.01	1	1	1	0.4	1.42	0	0.59	0.26	0.6	20.44	3.17	20.5	0.99	0.06	1	0.89	0.12	0.93	19.11	2.8	19	1	5000	6
12	1	20.41	3.17	20.49	6.33	1.65	7	1.98	0.14	2	0.02	0.02	0.01	1	1	1	0.47	1.65	0	0.59	0.26	0.6	20.44	3.16	20.5	0.99	0.05	1	0.92	0.11	0.97	19.08	2.78	18.98	1	5000	6
13	1	20.44	3.16	20.5	6.32	1.65	7	1.98	0.13	2	0.02	0.02	0.01	1	1	1	0.54	1.89	0	0.59	0.26	0.6	20.47	3.15	20.5	0.99	0.05	1	0.94	0.1	1	19.03	2.75	18.98	1	5000	6
14	1	20.46	3.14	20.5	6.35	1.66	7	1.99	0.11	2	0.01	0.02	0.01	1	1	1	0.62	2.12	0	0.59	0.25	0.6	20.48	3.14	20.5	0.99	0.05	1	0.96	0.1	1	18.99	2.73	18.94	1	5000	6
1	1	16.44	4.57	16.4	33.56	4.57	33.6	1.57	0.5	2	0.01	0.02	0	1	1	1	0	0	0	0.76	0.11	0.74	16.86	4.63	16.8	0.83	0.06	0.84	0.38	0.04	0.27	16.94	3.42	16.61	1	5000	7
2	1	15.78	4.92	15.73	5.46	2.23	5.54	1.66	0.48	2	0.01	0.02	0.01	1	1	1	0	0	0	0.44	0.3	0.45	16.04	4.99	16.01	0.87	0.07	0.89	0.43	0.06	0.3	16.51	3.92	16.2	1	5000	7
3	1	15.53	5.07	15.55	4.72	2.55	4.8	1.75	0.44	2	0.01	0.02	0.01	1	1	1	0	0	0	0.45	0.33	0.45	15.83	5.1	15.84	0.91	0.08	0.94	0.48	0.08	0.33	16.3	4.11	16.05	1	5000	7
4	1	15.51	5.15	15.59	4.4	2.61	4.55	1.81	0.39	2	0.01	0.02	0.01	1	1	1	0	0	0	0.45	0.34	0.43	15.81	5.14	15.87	0.94	0.07	0.99	0.53	0.08	0.4	16.26	4.15	16.05	1	5000	7
5	1	15.63	5.17	15.74	4.24	2.6	4.55	1.87	0.34	2	0.01	0.02	0.01	1	1	1	0	0	0	0.46	0.34	0.44	15.94	5.11	16.07	0.96	0.06	1	0.58	0.09	0.47	16.27	4.17	16.09	1	5000	7
6	1	15.82	5.17	15.92	4.21	2.56	4.63	1.92	0.28	2	0.01	0.01	0.01	1	1	1	0	0.06	0	0.47	0.34	0.47	16.11	5.08	16.27	0.98	0.05	1	0.63	0.09	0.54	16.34	4.09	16.1	1	5000	7
7	1	16.04	5.14	16.2	4.26	2.6	4.89	1.95	0.21	2	0.01	0.01	0.01	1	1	1	0.01	0.13	0	0.47	0.34	0.48	16.34	5.01	16.44	0.99	0.05	1	0.68	0.1	0.61	16.43	4.03	16.16	1	5000	7
8	1	16.27	5.09	16.43	4.34	2.53	4.99	1.97	0.16	2	0.01	0.01	0.01	1	1	1	0.02	0.19	0	0.48	0.33	0.5	16.56	4.94	16.7	0.99	0.04	1	0.73	0.1	0.68	16.52	3.94	16.23	1	5000	7
9	1	16.55	5.01	16.78	4.4	2.56	5	1.98	0.15	2	0.01	0.01	0.01	1	1	1	0.03	0.27	0	0.48	0.33	0.49	16.83	4.85	17.12	0.99	0.03	1	0.78	0.1	0.75	16.58	3.86	16.32	1	5000	7
10	1	16.83	4.95	17.14	4.5	2.48	4.96	1.99	0.11	2	0.01	0.01	0.01	1	1	1	0.04	0.36	0	0.5	0.33	0.56	17.07	4.8	17.34	1	0.03	1	0.83	0.1	0.82	16.64	3.79	16.42	1	5000	7
11	1	17.1	4.87	17.4	4.64	2.42	4.95	1.99	0.08	2	0.01	0.01	0	1	1	1	0.06	0.46	0	0.52	0.32	0.57	17.32	4.74	17.59	1	0.03	1	0.89	0.1	0.89	16.68	3.76	16.47	1	5000	7
12	1	17.38	4.81	17.73	4.74	2.34	4.94	2	0.06	2	0.01	0.01	0	1	1	1	0.08	0.58	0	0.53	0.32	0.58	17.55	4.71	17.88	1	0.02	1	0.93	0.09	0.96	16.69	3.71	16.5	1	5000	7
13	1	17.59	4.76	17.95	4.93	2.28	4.96	2	0.06	2	0.01	0.01	0	1	1	1	0.1	0.7	0	0.53	0.31	0.58	17.72	4.67	18.05	1	0.02	1	0.96	0.08	1	16.72	3.67	16.54	1	5000	7
14	1	17.77	4.72	18.17	5.04	2.2	5	2	0.05	2	0.01	0.01	0	1	1	1	0.13	0.84	0	0.52	0.31	0.57	17.88	4.65	18.25	1	0.02	1	0.97	0.07	1	16.75	3.62	16.57	1	5000	7
1	1	23.88	1.58	24.01	26.12	1.58	25.99	1.6	0.49	2	0.02	0.03	0	1	1	1	0	0	0	0.95	0.04	0.96	24.49	1.14	24.5	0.83	0.07	0.84	0.53	0.05	0.57	23.03	1.81	23.96	1	5000	3
2	1	24.71	1.52	24.88	6.9	2.14	6.74	1.64	0.48	2	0.02	0.03	0.01	1	1	1	0	0	0	0.84	0.14	0.87	25.15	1.15	25.19	0.86	0.09	0.88	0.57	0.08	0.6	23.77	1.91	24.68	1	5000	3
3	1	24.97	1.58	25.16	7.96	1.98	8.35	1.72	0.45	2	0.02	0.03	0.01	1	1	1	0	0	0	0.86	0.12	0.88	25.28	1.26	25.34	0.9	0.09	0.93	0.61	0.09	0.66	23.99	2.01	24.94	1	5000	3
4	1	25.02	1.54	25.17	8.29	1.84	8.64	1.78	0.41	2	0.02	0.03	0.01	1	1	1	0	0	0	0.86	0.12	0.88	25.23	1.37	25.32	0.93	0.09	0.98	0.66	0.1	0.72	24.06	2.01	25.03	1	5000	3
5	1	24.96	1.6	25.09	8.4	1.72	8.75	1.84	0.36	2	0.02	0.03	0.01	1	1	1	0	0	0	0.86	0.11	0.88	25.11	1.44	25.19	0.95	0.09	1	0.7	0.1	0.78	23.98	2.07	25.02	1	5000	3
6	1	24.82	1.64	24.95	8.45	1.71	8.8	1.91	0.29	2	0.02	0.02	0.01	1	1	1	0.49	0.5	0	0.85	0.12	0.88	24.91	1.55	25.02	0.96	0.08	1	0.74	0.1	0.81	23.86	2.1	24.98	1	5000	3
7	1	24.63	1.71	24.77	8.42	1.61	8.84	1.94	0.24	2	0.02	0.02	0.01	1	1	1	0.94	0.93	1	0.84	0.13	0.88	24.69	1.65	24.79	0.97	0.07	1	0.78	0.1	0.85	23.76	2.12	24.9	1	5000	3
8	1	24.44	1.76	24.6	8.32	1.58	8.85	1.96	0.19	2	0.01	0.02	0.01	1	1	1	1.34	1.33	1	0.83	0.15	0.87	24.47	1.74	24.62	0.98	0.06	1	0.82	0.09	0.88	23.62	2.11	24.82	1	5000	3
9	1	24.2	1.82	24.37	8.27	1.55	8.84	1.98	0.15	2	0.01	0.02	0.01	1	1	1	1.69	1.71	1	0.81	0.16	0.86	24.21	1.81	24.38	0.99	0.05	1	0.85	0.09	0.92	23.49	2.12	24.75	1	5000	3
10	1	23.95	1.9	24.1	8.16	1.51	8.27	1.99	0.12	2	0.01	0.02	0.01	1	1	1	2	2.07	1	0.79	0.17	0.85	23.96	1.89	24.12	0.99	0.04	1	0.89	0.09	0.95	23.36	2.13	24.66	1	5000	3
11	1	23.7	1.98	23.88	8.06	1.42	7.24	1.99	0.09	2	0.01	0.02	0.01	1	1	1	2.27	2.42	1	0.77	0.19	0.84	23.71	1.98	23.89	0.99	0.04	1	0.93	0.08	0.99	23.26	2.16	24.61	1	5000	3
12	1	23.49	2.06	23.67	7.91	1.34	7.19	1.99	0.07	2	0.01	0.02	0	1	1	1	2.52	2.76	1	0.76	0.19	0.82	23.49	2.06	23.67	1	0.03	1	0.95	0.08	1	23.17	2.17	24.57	1	5000	3
13	1	23.31	2.11	23.49	7.78	1.33	7.12	2	0.06	2	0.01	0.01	0	1	1	1	2.74	3.08	1	0.74	0.2	0.81	23.31	2.11	23.5	1	0.03	1	0.97	0.06	1	23.09	2.17	24.53	1	5000	3
14	1	23.17	2.13	23.34	7.65	1.29	7.09	2	0.07	2	0.01	0.01	0	1	1	1	2.94	3.39	1	0.73	0.21	0.78	23.18	2.13	23.34	1	0.02	1	0.98	0.05	1	23.02	2.18	24.51	1	5000	3
1	1	20.98	1.97	21.09	29.02	1.97	28.91	1.51	0.5	2	0.02	0.02	0	1	1	1	0	0	0	0.86	0.06	0.86	21.63	1.65	21.57	0.82	0.07	0.83	0.37	0.05	0.27	20.07	2.14	19.75	1	5000	2
2	1	22.2	1.85	22.28	5.38	2.3	5.54	1.54	0.5	2	0.02	0.03	0.01	1	1	1	0	0	0	0.61	0.22	0.61	22.73	1.58	22.75	0.85	0.09	0.86	0.41	0.08	0.29	21.1	2.17	21.22	1	5000	2
3	1	22.67	1.91	22.81	6.57	2.04	6.3	1.61	0.49	2	0.02	0.03	0.02	1	1	1	0	0	0	0.67	0.2	0.68	23.09	1.7	23.16	0.88	0.1	0.91	0.44	0.1	0.33	21.54	2.25	21.94	1	5000	2
4	1	22.81	1.98	22.94	7.09	2.02	6.67	1.7	0.46	2	0.02	0.03	0.02	1	1	1	0	0	0	0.7	0.2	0.72	23.14	1.8	23.19	0.9	0.1	0.95	0.49	0.11	0.4	21.67	2.32	22.15	1	5000	2
5	1	22.77	2.05	22.89	7.34	1.99	6.83	1.76	0.43	2	0.02	0.03	0.01	1	1	1	0	0	0	0.69	0.2	0.72	23.02	1.91	23.1	0.92	0.1	0.99	0.53	0.13	0.46	21.65	2.35	22.18	1	5000	2
6	1	22.62	2.07	22.74	7.43	1.99	6.86	1.83	0.38	2	0.02	0.02	0.01	1	1	1	0.12	0.33	0	0.69	0.21	0.72	22.81	1.98	22.92	0.94	0.1	1	0.58	0.14	0.52	21.52	2.42	22.08	1	5000	2
7	1	22.38	2.14	22.48	7.47	1.93	6.91	1.87	0.34	2	0.02	0.02	0.01	1	1	1	0.23	0.58	0	0.67	0.21	0.69	22.52	2.09	22.61	0.95	0.1	1	0.63	0.15	0.59	21.35	2.41	21.91	1	5000	2
8	1	22.1	2.17	22.22	7.41	1.9	6.94	1.9	0.3	2	0.02	0.02	0.01	1	1	1	0.31	0.79	0	0.65	0.21	0.65	22.2	2.14	22.31	0.96	0.09	1	0.68	0.15	0.66	21.17	2.43	21.73	1	5000	2
9	1	21.8	2.23	21.91	7.33	1.84	6.99	1.92	0.27	2	0.02	0.02	0.01	1	1	1	0.37	0.97	0	0.63	0.22	0.61	21.89	2.21	21.99	0.97	0.09	1	0.73	0.16	0.73	20.98	2.46	21.52	1	5000	2
10	1	21.49	2.32	21.62	7.22	1.75	7.01	1.94	0.23	2	0.02	0.02	0.01	1	1	1	0.43	1.13	0	0.61	0.22	0.59	21.55	2.31	21.69	0.98	0.08	1	0.78	0.17	0.8	20.82	2.45	21.37	1	5000	2
11	1	21.23	2.34	21.32	7.05	1.65	7.03	1.96	0.2	2	0.02	0.02	0.01	1	1	1	0.47	1.26	0	0.59	0.22	0.58	21.27	2.33	21.36	0.98	0.08	1	0.83	0.17	0.87	20.71	2.46	21.21	1	5000	2
12	1	21	2.39	21.1	6.91	1.54	7.04	1.97	0.17	2	0.01	0.02	0.01	1	1	1	0.5	1.39	0	0.58	0.22	0.57	21.04	2.39	21.16	0.98	0.07	1	0.87	0.17	0.93	20.56	2.48	21.07	1	5000	2
13	1	20.77	2.44	20.9	6.83	1.53	7.04	1.98	0.15	2	0.01	0.02	0.01	1	1	1	0.53	1.5	0	0.57	0.22	0.57	20.79	2.43	20.91	0.99	0.07	1	0.91	0.16	0.98	20.47	2.5	20.95	1	5000	2
14	1	20.6	2.49	20.74	6.65	1.46	7	1.98	0.15	2	0.01	0.02	0.01	1	1	1	0.56	1.61	0	0.56	0.22	0.57	20.63	2.48	20.77	0.99	0.07	1	0.93	0.15	1	20.38	2.51	20.85	1	5000	2
1	1	14.24	2.86	14.25	35.76	2.86	35.75	1.61	0.49	2	0.01	0.01	0	1	1	1	0	0	0	0.7	0.06	0.7	14.52	2.88	14.5	0.84	0.06	0.84	0.24	0.04	0.27	14.47	2.76	14.48	1	5000	1
2	1	14.11	2.79	14.07	4.06	2.18	4.01	1.69	0.46	2	0.01	0.01	0	1	1	1	0	0	0	0.37	0.31	0.33	14.34	2.78	14.33	0.88	0.07	0.89	0.29	0.05	0.27	14.39	2.65	14.27	1	5000	1
3	1	14.09	2.72	14	3.86	2.12	3.61	1.77	0.42	2	0.01	0.01	0	1	1	1	0	0	0	0.38	0.32	0.33	14.28	2.68	14.19	0.92	0.06	0.95	0.35	0.07	0.33	14.34	2.61	14.21	1	5000	1
4	1	14.11	2.65	14.06	3.8	2.04	3.54	1.83	0.37	2	0.01	0.01	0	1	1	1	0	0	0	0.38	0.32	0.34	14.27	2.63	14.21	0.95	0.06	0.99	0.4	0.07	0.4	14.33	2.56	14.24	1	5000	1
5	1	14.17	2.6	14.13	3.78	1.97	3.48	1.89	0.31	2	0.01	0.01	0	1	1	1	0	0	0	0.38	0.32	0.34	14.28	2.58	14.26	0.97	0.05	1	0.47	0.08	0.47	14.31	2.54	14.24	1	5000	1
6	1	14.19	2.57	14.19	3.84	1.93	3.55	1.94	0.24	2	0.01	0.01	0	1	1	1	0	0	0	0.38	0.31	0.33	14.28	2.56	14.26	0.99	0.04	1	0.53	0.09	0.54	14.31	2.53	14.27	1	5000	1
7	1	14.22	2.56	14.2	3.84	1.86	3.46	1.96	0.19	2	0.01	0.01	0	1	1	1	0	0	0	0.37	0.31	0.33	14.28	2.54	14.27	0.99	0.03	1	0.6	0.09	0.61	14.28	2.51	14.24	1	5000	1
8	1	14.21	2.53	14.2	3.89	1.8	3.5	1.98	0.13	2	0.01	0.01	0	1	1	1	0	0	0	0.37	0.31	0.33	14.26	2.53	14.24	1	0.02	1	0.67	0.1	0.68	14.3	2.51	14.25	1	5000	1
9	1	14.24	2.53	14.22	3.85	1.73	3.36	1.99	0.1	2	0.01	0.01	0	1	1	1	0	0	0	0.37	0.31	0.33	14.28	2.52	14.25	1	0.01	1	0.74	0.1	0.75	14.3	2.51	14.25	1	5000	1
10	1	14.26	2.52	14.23	3.86	1.69	3.34	2	0.06	2	0.01	0.01	0	1	1	1	0	0	0	0.38	0.31	0.33	14.29	2.52	14.25	1	0.01	1	0.81	0.1	0.82	14.31	2.52	14.25	1	5000	1
11	1	14.29	2.53	14.26	3.88	1.59	3.26	2	0.04	2	0.01	0.01	0	1	1	1	0	0	0	0.37	0.31	0.33	14.3	2.53	14.27	1	0.01	1	0.88	0.1	0.89	14.35	2.5	14.32	1	5000	1
12	1	14.33	2.52	14.34	3.87	1.5	3.14	2	0.03	2	0.01	0.01	0	1	1	1	0	0	0	0.38	0.31	0.33	14.34	2.51	14.35	1	0	1	0.93	0.09	0.96	14.36	2.5	14.33	1	5000	1
13	1	14.34	2.51	14.35	3.92	1.44	3.23	2	0.01	2	0.01	0.01	0	1	1	1	0	0	0	0.38	0.31	0.33	14.35	2.5	14.36	1	0	1	0.96	0.07	1	14.37	2.5	14.34	1	5000	1
14	1	14.36	2.51	14.37	3.93	1.38	3.22	2	0	2	0.01	0.01	0	1	1	1	0	0	0	0.37	0.31	0.33	14.36	2.51	14.38	1	0	1	0.98	0.05	1	14.38	2.51	14.35	1	5000	1
1	0	25.54	2.19	25.73	24.46	2.19	24.27	1.32	0.47	1	0.04	0.04	0.03	1	1	1	0	0	0	0.93	0.05	0.94	27.04	1.44	27	0.72	0.07	0.72	0.34	0.07	0.22	22.04	2.28	22.78	1	5000	4
2	0	25.97	2.09	26	7.98	2.86	8.59	1.35	0.48	1	0.05	0.04	0.04	1	1	1	0	0	0	0.79	0.17	0.82	27.04	1.43	27	0.73	0.1	0.73	0.35	0.09	0.25	23.45	2.55	24.76	1	5000	4
3	0	26.19	2.04	26.12	8.39	2.57	9	1.4	0.49	1	0.05	0.04	0.04	1	1	1	0	0	0	0.8	0.15	0.82	27.04	1.43	27	0.75	0.13	0.75	0.37	0.11	0.27	23.86	2.59	25.39	1	5000	4
4	0	26.23	2.04	26.2	8.65	2.47	9	1.42	0.49	1	0.05	0.04	0.04	1	1	1	0	0	0	0.81	0.15	0.82	27.04	1.43	27	0.76	0.15	0.77	0.39	0.14	0.3	23.9	2.7	25.57	1	5000	4
5	0	26.35	2	26.59	8.59	2.44	9	1.48	0.5	1	0.05	0.04	0.04	1	1	1	0	0	0	0.8	0.15	0.82	27.04	1.43	27	0.78	0.17	0.8	0.42	0.16	0.33	23.96	2.67	25.63	1	5000	4
6	0	26.37	2.02	26.7	8.71	2.28	9	1.54	0.5	2	0.04	0.04	0.03	1	1	1	0.8	0.4	1	0.81	0.14	0.82	27.03	1.43	27	0.8	0.19	0.83	0.44	0.18	0.37	23.86	2.73	25.55	1	5000	4
7	0	26.44	1.91	26.74	8.69	2.22	9	1.6	0.49	2	0.04	0.03	0.03	1	1	1	1.63	0.63	2	0.81	0.15	0.82	27.02	1.42	27	0.81	0.2	0.87	0.47	0.2	0.42	23.76	2.71	25.46	1	5000	4
8	0	26.48	1.88	26.81	8.75	2.09	9	1.63	0.48	2	0.04	0.03	0.03	1	1	1	2.47	0.85	3	0.82	0.14	0.82	27.01	1.41	27	0.82	0.21	0.91	0.51	0.22	0.46	23.67	2.7	25.35	1	5000	4
9	0	26.54	1.87	27	8.73	1.97	9	1.67	0.47	2	0.04	0.03	0.03	1	1	1	3.33	1.05	4	0.82	0.13	0.82	27.01	1.41	27	0.83	0.22	0.96	0.54	0.25	0.52	23.55	2.71	25.18	1	5000	4
10	0	26.58	1.87	27	8.78	1.93	9	1.7	0.46	2	0.04	0.03	0.03	1	1	1	4.19	1.25	5	0.82	0.13	0.82	27.03	1.41	27	0.84	0.23	1	0.58	0.27	0.58	23.48	2.71	25.05	1	5000	4
11	0	26.63	1.82	27	8.77	1.86	9	1.73	0.44	2	0.03	0.03	0.03	1	1	1	5.07	1.44	6	0.82	0.13	0.82	27.03	1.41	27	0.85	0.23	1	0.61	0.29	0.65	23.33	2.73	25	1	5000	4
12	0	26.66	1.83	27	8.81	1.78	9	1.76	0.43	2	0.03	0.03	0.02	1	1	1	5.96	1.62	7	0.82	0.13	0.82	27.03	1.42	27	0.85	0.24	1	0.65	0.31	0.72	23.19	2.76	24.96	1	5000	4
13	0	26.68	1.8	27	8.84	1.71	9	1.78	0.41	2	0.03	0.03	0.02	1	1	1	6.86	1.79	8	0.82	0.13	0.82	27.03	1.42	27	0.86	0.24	1	0.69	0.32	0.79	23.07	2.76	24.85	1	5000	4
14	0	26.68	1.82	27	8.86	1.73	9	1.79	0.41	2	0.03	0.03	0.02	1	1	1	7.76	1.95	9	0.82	0.13	0.82	27.03	1.41	27	0.86	0.25	1	0.72	0.33	0.86	22.94	2.78	24.75	1	5000	4
1	0	23.28	2.17	23.4	26.72	2.17	26.6	1.36	0.48	1	0.03	0.03	0.02	1	1	1	0	0	0	0.92	0.06	0.93	24.5	1.59	24.6	0.73	0.07	0.73	0.35	0.06	0.22	21.04	2.24	21.27	1	5000	5
2	0	24.32	2.12	24.55	6.46	2.76	6.32	1.38	0.49	1	0.04	0.04	0.03	1	1	1	0	0	0	0.75	0.21	0.8	25.31	1.66	25.34	0.74	0.09	0.74	0.36	0.09	0.25	22.48	2.41	23.32	1	5000	5
3	0	24.79	2.18	24.93	7.5	2.71	7.84	1.42	0.49	1	0.04	0.04	0.03	1	1	1	0	0	0	0.78	0.18	0.82	25.59	1.76	25.64	0.76	0.12	0.76	0.38	0.11	0.28	22.99	2.51	24.09	1	5000	5
4	0	24.9	2.25	25.03	8.03	2.63	8.47	1.47	0.5	1	0.04	0.04	0.03	1	1	1	0	0	0	0.8	0.17	0.83	25.58	1.88	25.66	0.78	0.14	0.79	0.41	0.13	0.31	23.11	2.59	24.36	1	5000	5
5	0	24.89	2.28	25.04	8.2	2.64	8.68	1.52	0.5	2	0.04	0.03	0.03	1	1	1	0	0	0	0.8	0.17	0.82	25.5	1.99	25.62	0.8	0.16	0.82	0.43	0.15	0.35	23.06	2.65	24.37	1	5000	5
6	0	24.8	2.38	24.99	8.29	2.58	8.77	1.58	0.49	2	0.04	0.03	0.03	1	1	1	0.5	0.5	0	0.79	0.17	0.82	25.36	2.12	25.56	0.82	0.17	0.85	0.46	0.17	0.39	22.94	2.67	24.3	1	5000	5
7	0	24.72	2.41	24.93	8.23	2.56	8.8	1.63	0.48	2	0.04	0.03	0.03	1	1	1	0.98	0.91	1	0.79	0.18	0.82	25.18	2.23	25.34	0.84	0.18	0.89	0.5	0.19	0.44	22.78	2.69	24.09	1	5000	5
8	0	24.56	2.51	24.85	8.27	2.49	8.83	1.68	0.47	2	0.03	0.03	0.03	1	1	1	1.44	1.29	1	0.78	0.18	0.82	24.97	2.36	25.13	0.85	0.19	0.94	0.53	0.21	0.49	22.66	2.71	23.94	1	5000	5
9	0	24.42	2.59	24.75	8.2	2.52	8.81	1.73	0.44	2	0.03	0.03	0.02	1	1	1	1.89	1.67	2	0.77	0.19	0.82	24.78	2.47	25	0.86	0.19	0.99	0.57	0.23	0.55	22.5	2.74	23.84	1	5000	5
10	0	24.21	2.7	24.66	8.21	2.44	8.8	1.76	0.43	2	0.03	0.03	0.02	1	1	1	2.31	2.03	2	0.77	0.19	0.82	24.53	2.61	24.89	0.87	0.2	1	0.61	0.25	0.62	22.3	2.77	23.59	1	5000	5
11	0	24.01	2.79	24.49	8.11	2.29	8.74	1.78	0.41	2	0.03	0.03	0.02	1	1	1	2.71	2.39	3	0.76	0.2	0.82	24.31	2.73	24.75	0.88	0.2	1	0.65	0.27	0.69	22.14	2.8	23.37	1	5000	5
12	0	23.82	2.92	24.32	8.04	2.35	8.51	1.81	0.4	2	0.03	0.03	0.02	1	1	1	3.09	2.74	3	0.75	0.2	0.81	24.07	2.87	24.57	0.89	0.2	1	0.69	0.28	0.76	21.99	2.83	23.16	1	5000	5
13	0	23.67	3.02	24.2	7.91	2.23	7.94	1.83	0.37	2	0.03	0.03	0.02	1	1	1	3.46	3.09	3	0.74	0.21	0.8	23.89	2.97	24.43	0.9	0.2	1	0.73	0.29	0.82	21.8	2.86	22.93	1	5000	5
14	0	23.42	3.14	23.93	7.93	2.26	7.39	1.84	0.36	2	0.03	0.02	0.02	1	1	1	3.8	3.44	3	0.74	0.21	0.79	23.64	3.08	24.2	0.9	0.21	1	0.76	0.29	0.89	21.64	2.86	22.74	1	5000	5
1	0	19.82	3.16	19.94	30.18	3.16	30.06	1.41	0.49	1	0.02	0.02	0.01	1	1	1	0	0	0	0.84	0.08	0.83	20.8	2.96	21	0.74	0.06	0.74	0.51	0.06	0.53	19.13	2.58	18.74	1	5000	6
2	0	19.91	3.22	20	6.07	2.39	6.17	1.47	0.5	1	0.03	0.03	0.03	1	1	1	0	0	0	0.55	0.26	0.57	20.69	3.04	20.64	0.76	0.09	0.76	0.53	0.08	0.53	19.54	2.76	19.3	1	5000	6
3	0	19.96	3.29	20	6.13	2.29	6.4	1.52	0.5	2	0.03	0.03	0.03	1	1	1	0	0	0	0.55	0.27	0.57	20.58	3.14	20.57	0.79	0.11	0.79	0.56	0.1	0.56	19.63	2.87	19.45	1	5000	6
4	0	19.94	3.35	19.99	6.2	2.17	6.5	1.58	0.49	2	0.03	0.03	0.03	1	1	1	0	0	0	0.55	0.27	0.57	20.46	3.22	20.5	0.82	0.12	0.82	0.59	0.12	0.6	19.58	2.91	19.48	1	5000	6
5	0	19.91	3.34	19.96	6.18	2.15	6.49	1.64	0.48	2	0.03	0.03	0.03	1	1	1	0	0	0	0.55	0.26	0.57	20.35	3.26	20.43	0.85	0.13	0.86	0.62	0.13	0.64	19.48	2.91	19.4	1	5000	6
6	0	19.94	3.34	19.95	6.11	2.09	6.45	1.7	0.46	2	0.03	0.03	0.03	1	1	1	0.06	0.23	0	0.56	0.26	0.58	20.28	3.29	20.35	0.87	0.14	0.91	0.65	0.13	0.69	19.39	2.96	19.28	1	5000	6
7	0	19.96	3.36	19.95	6.12	1.99	6.42	1.76	0.43	2	0.03	0.03	0.03	1	1	1	0.11	0.44	0	0.56	0.26	0.58	20.22	3.32	20.29	0.89	0.13	0.96	0.68	0.14	0.74	19.3	2.98	19.16	1	5000	6
8	0	20	3.38	19.99	6.11	1.94	6.51	1.82	0.39	2	0.03	0.03	0.03	1	1	1	0.17	0.65	0	0.57	0.26	0.59	20.2	3.34	20.25	0.91	0.13	1	0.72	0.15	0.78	19.23	2.96	19.09	1	5000	6
9	0	20.03	3.36	20	6.13	1.87	6.68	1.85	0.36	2	0.03	0.02	0.02	1	1	1	0.23	0.86	0	0.57	0.26	0.6	20.18	3.34	20.16	0.93	0.12	1	0.75	0.15	0.82	19.13	2.95	19.03	1	5000	6
10	0	20.05	3.37	20	6.16	1.85	6.81	1.88	0.32	2	0.03	0.02	0.02	1	1	1	0.29	1.07	0	0.57	0.26	0.6	20.16	3.34	20.13	0.94	0.12	1	0.78	0.15	0.85	19.08	2.92	18.95	1	5000	6
11	0	20.08	3.35	20.02	6.14	1.77	6.86	1.91	0.29	2	0.03	0.02	0.02	1	1	1	0.35	1.28	0	0.57	0.26	0.6	20.17	3.33	20.14	0.95	0.11	1	0.82	0.16	0.89	19.04	2.91	18.93	1	5000	6
12	0	20.11	3.35	20.07	6.17	1.75	6.91	1.92	0.27	2	0.02	0.02	0.02	1	1	1	0.41	1.5	0	0.58	0.26	0.6	20.19	3.33	20.15	0.96	0.1	1	0.85	0.16	0.92	18.97	2.93	18.87	1	5000	6
13	0	20.12	3.36	20.12	6.2	1.73	6.94	1.94	0.23	2	0.02	0.02	0.02	1	1	1	0.47	1.72	0	0.58	0.26	0.6	20.18	3.34	20.16	0.97	0.1	1	0.88	0.15	0.96	18.91	2.94	18.82	1	5000	6
14	0	20.14	3.36	20.15	6.2	1.73	6.98	1.96	0.2	2	0.02	0.02	0.02	1	1	1	0.53	1.93	0	0.58	0.26	0.6	20.18	3.34	20.18	0.97	0.09	1	0.91	0.14	0.99	18.85	2.91	18.77	1	5000	6
1	0	16.46	4.54	16.4	33.54	4.54	33.6	1.48	0.5	1	0.01	0.02	0	1	1	1	0	0	0	0.76	0.11	0.74	17.01	4.63	17	0.76	0.05	0.76	0.38	0.05	0.23	17.07	3.43	16.76	1	5000	7
2	0	15.79	4.92	15.73	5.45	2.27	5.44	1.54	0.5	2	0.02	0.02	0.01	1	1	1	0	0	0	0.44	0.3	0.45	16.18	5.03	16.19	0.79	0.07	0.8	0.41	0.07	0.26	16.61	3.97	16.35	1	5000	7
3	0	15.5	5.11	15.55	4.76	2.67	4.79	1.65	0.48	2	0.02	0.02	0.01	1	1	1	0	0	0	0.44	0.32	0.43	15.86	5.16	15.89	0.84	0.09	0.84	0.46	0.08	0.32	16.32	4.18	16.02	1	5000	7
4	0	15.42	5.2	15.49	4.43	2.64	4.47	1.69	0.46	2	0.02	0.02	0.01	1	1	1	0	0	0	0.45	0.33	0.42	15.8	5.2	15.81	0.88	0.09	0.89	0.5	0.09	0.37	16.25	4.23	15.95	1	5000	7
5	0	15.48	5.18	15.5	4.26	2.73	4.37	1.76	0.43	2	0.02	0.02	0.01	1	1	1	0	0	0	0.46	0.34	0.43	15.84	5.14	15.83	0.92	0.09	0.95	0.54	0.1	0.42	16.19	4.22	15.87	1	5000	7
6	0	15.61	5.16	15.63	4.21	2.64	4.47	1.84	0.37	2	0.02	0.02	0.01	1	1	1	0	0.06	0	0.46	0.34	0.45	15.93	5.1	15.98	0.94	0.09	1	0.59	0.11	0.49	16.24	4.17	15.94	1	5000	7
7	0	15.79	5.14	15.88	4.2	2.6	4.64	1.88	0.32	2	0.02	0.02	0.01	1	1	1	0.01	0.12	0	0.47	0.34	0.48	16.13	5.02	16.24	0.96	0.08	1	0.64	0.11	0.55	16.28	4.11	15.88	1	5000	7
8	0	16.03	5.09	16.22	4.22	2.54	4.84	1.92	0.27	2	0.01	0.02	0.01	1	1	1	0.02	0.18	0	0.47	0.34	0.48	16.35	4.95	16.45	0.97	0.07	1	0.69	0.12	0.62	16.39	4.02	16.05	1	5000	7
9	0	16.29	5.03	16.43	4.3	2.55	4.98	1.95	0.22	2	0.01	0.01	0.01	1	1	1	0.02	0.25	0	0.48	0.33	0.5	16.58	4.89	16.74	0.98	0.06	1	0.74	0.12	0.69	16.45	3.94	16.14	1	5000	7
10	0	16.53	4.96	16.73	4.43	2.53	4.98	1.97	0.18	2	0.01	0.01	0.01	1	1	1	0.03	0.33	0	0.49	0.33	0.52	16.8	4.81	16.97	0.99	0.05	1	0.79	0.12	0.76	16.54	3.88	16.21	1	5000	7
11	0	16.81	4.89	17.01	4.49	2.46	4.94	1.98	0.15	2	0.01	0.01	0.01	1	1	1	0.05	0.42	0	0.5	0.32	0.55	17.06	4.75	17.21	0.99	0.04	1	0.84	0.13	0.83	16.59	3.81	16.27	1	5000	7
12	0	17.06	4.82	17.27	4.64	2.45	4.94	1.99	0.12	2	0.01	0.01	0.01	1	1	1	0.06	0.51	0	0.52	0.32	0.57	17.27	4.68	17.43	0.99	0.04	1	0.89	0.12	0.9	16.64	3.76	16.37	1	5000	7
13	0	17.32	4.76	17.56	4.74	2.33	4.94	1.99	0.09	2	0.01	0.01	0.01	1	1	1	0.08	0.62	0	0.52	0.32	0.57	17.49	4.66	17.74	1	0.03	1	0.92	0.11	0.97	16.67	3.7	16.38	1	5000	7
14	0	17.54	4.71	17.84	4.89	2.29	4.99	1.99	0.09	2	0.01	0.01	0.01	1	1	1	0.11	0.74	0	0.52	0.31	0.57	17.68	4.62	17.99	1	0.03	1	0.95	0.1	1	16.71	3.65	16.41	1	5000	7
1	0	23.67	1.71	23.83	26.33	1.71	26.17	1.48	0.5	1	0.02	0.03	0	1	1	1	0	0	0	0.94	0.05	0.95	24.48	1.15	24.5	0.75	0.06	0.75	0.52	0.06	0.53	23.01	1.85	23.97	1	5000	3
2	0	24.59	1.62	24.78	6.73	2.32	6.56	1.52	0.5	2	0.03	0.03	0.02	1	1	1	0	0	0	0.82	0.16	0.86	25.18	1.16	25.23	0.78	0.08	0.78	0.55	0.08	0.57	23.82	1.91	24.7	1	5000	3
3	0	24.89	1.64	25.11	7.83	2.12	8.24	1.58	0.49	2	0.03	0.03	0.02	1	1	1	0	0	0	0.85	0.13	0.88	25.34	1.25	25.4	0.81	0.1	0.81	0.58	0.1	0.61	24.11	1.97	25.03	1	5000	3
4	0	24.96	1.66	25.14	8.25	1.99	8.59	1.63	0.48	2	0.03	0.03	0.02	1	1	1	0	0	0	0.85	0.12	0.88	25.32	1.35	25.4	0.85	0.11	0.85	0.62	0.11	0.66	24.17	2.02	25.12	1	5000	3
5	0	24.96	1.67	25.14	8.3	1.93	8.67	1.71	0.45	2	0.03	0.03	0.02	1	1	1	0	0	0	0.85	0.12	0.88	25.22	1.43	25.31	0.88	0.12	0.9	0.65	0.12	0.71	24.09	2.07	25.13	1	5000	3
6	0	24.85	1.68	25.03	8.41	1.84	8.78	1.8	0.4	2	0.03	0.03	0.02	1	1	1	0.51	0.5	1	0.85	0.12	0.88	25.04	1.52	25.16	0.91	0.11	0.96	0.69	0.12	0.76	23.98	2.04	25.06	1	5000	3
7	0	24.7	1.69	24.85	8.41	1.76	8.81	1.86	0.35	2	0.02	0.03	0.02	1	1	1	0.97	0.91	1	0.85	0.13	0.88	24.83	1.58	24.93	0.93	0.11	1	0.73	0.12	0.8	23.86	2.06	24.98	1	5000	3
8	0	24.52	1.74	24.66	8.34	1.67	8.82	1.9	0.3	2	0.02	0.02	0.01	1	1	1	1.39	1.31	1	0.83	0.14	0.87	24.61	1.66	24.71	0.95	0.1	1	0.77	0.12	0.84	23.7	2.12	24.87	1	5000	3
9	0	24.3	1.8	24.46	8.28	1.62	8.81	1.94	0.25	2	0.02	0.02	0.01	1	1	1	1.76	1.68	1	0.82	0.15	0.86	24.36	1.76	24.51	0.96	0.09	1	0.81	0.12	0.88	23.55	2.13	24.8	1	5000	3
10	0	24.06	1.88	24.21	8.21	1.56	8.69	1.95	0.22	2	0.02	0.02	0.01	1	1	1	2.1	2.04	2	0.8	0.17	0.85	24.1	1.85	24.25	0.97	0.08	1	0.85	0.12	0.91	23.42	2.13	24.71	1	5000	3
11	0	23.84	1.94	23.96	8.1	1.52	7.57	1.97	0.18	2	0.02	0.02	0.01	1	1	1	2.4	2.39	2	0.78	0.18	0.84	23.86	1.92	23.98	0.98	0.07	1	0.89	0.11	0.95	23.31	2.14	24.63	1	5000	3
12	0	23.62	2	23.73	7.98	1.43	7.21	1.98	0.14	2	0.02	0.02	0.01	1	1	1	2.67	2.72	2	0.76	0.19	0.82	23.63	1.99	23.74	0.98	0.06	1	0.92	0.1	0.98	23.2	2.16	24.57	1	5000	3
13	0	23.41	2.07	23.51	7.88	1.38	7.16	1.99	0.12	2	0.02	0.02	0.01	1	1	1	2.91	3.04	2	0.74	0.2	0.82	23.42	2.06	23.52	0.99	0.05	1	0.94	0.1	1	23.12	2.17	24.52	1	5000	3
14	0	23.26	2.11	23.36	7.72	1.34	7.12	1.99	0.1	2	0.01	0.02	0.01	1	1	1	3.13	3.36	2	0.73	0.2	0.78	23.27	2.11	23.36	0.99	0.05	1	0.96	0.08	1	23.04	2.19	24.49	1	5000	3
1	0	20.74	2.06	20.83	29.26	2.06	29.17	1.38	0.49	1	0.02	0.03	0.01	1	1	1	0	0	0	0.86	0.06	0.86	21.64	1.66	21.71	0.74	0.06	0.74	0.36	0.06	0.23	20.06	2.15	19.72	1	5000	2
2	0	22.07	1.95	22.23	5.18	2.46	5.36	1.42	0.49	1	0.03	0.03	0.02	1	1	1	0	0	0	0.6	0.23	0.6	22.82	1.57	22.82	0.76	0.08	0.76	0.38	0.08	0.26	21.2	2.2	21.36	1	5000	2
3	0	22.62	2.05	22.77	6.43	2.23	6.23	1.46	0.5	1	0.03	0.03	0.02	1	1	1	0	0	0	0.67	0.21	0.68	23.25	1.72	23.29	0.78	0.11	0.78	0.4	0.1	0.3	21.64	2.32	22.09	1	5000	2
4	0	22.79	2.12	22.95	7.05	2.24	6.67	1.52	0.5	2	0.03	0.03	0.02	1	1	1	0	0	0	0.69	0.21	0.72	23.32	1.83	23.39	0.81	0.12	0.82	0.43	0.12	0.34	21.8	2.41	22.36	1	5000	2
5	0	22.78	2.16	22.92	7.29	2.27	6.83	1.58	0.49	2	0.03	0.03	0.02	1	1	1	0	0	0	0.7	0.2	0.73	23.23	1.95	23.27	0.84	0.14	0.86	0.47	0.14	0.38	21.75	2.42	22.36	1	5000	2
6	0	22.64	2.18	22.76	7.43	2.25	6.89	1.66	0.47	2	0.03	0.03	0.02	1	1	1	0.14	0.35	0	0.69	0.21	0.72	23	2.02	23.08	0.86	0.14	0.9	0.5	0.15	0.43	21.65	2.46	22.29	1	5000	2
7	0	22.43	2.25	22.54	7.44	2.16	6.91	1.72	0.45	2	0.03	0.03	0.02	1	1	1	0.27	0.62	0	0.67	0.21	0.71	22.74	2.12	22.83	0.88	0.15	0.95	0.54	0.17	0.49	21.51	2.44	22.14	1	5000	2
8	0	22.23	2.25	22.35	7.35	2.09	6.93	1.79	0.41	2	0.03	0.03	0.02	1	1	1	0.37	0.85	0	0.66	0.21	0.69	22.47	2.16	22.55	0.9	0.15	0.99	0.59	0.18	0.55	21.32	2.46	21.95	1	5000	2
9	0	21.96	2.3	22.07	7.36	2	6.97	1.82	0.38	2	0.03	0.02	0.02	1	1	1	0.46	1.05	0	0.64	0.22	0.64	22.16	2.23	22.24	0.92	0.14	1	0.63	0.19	0.62	21.13	2.46	21.74	1	5000	2
10	0	21.69	2.33	21.82	7.23	1.92	6.98	1.86	0.35	2	0.03	0.02	0.02	1	1	1	0.53	1.22	0	0.62	0.22	0.61	21.85	2.28	21.94	0.93	0.14	1	0.68	0.21	0.69	20.95	2.49	21.55	1	5000	2
11	0	21.41	2.42	21.5	7.15	1.85	7.01	1.88	0.33	2	0.02	0.02	0.02	1	1	1	0.59	1.37	0	0.61	0.22	0.59	21.54	2.38	21.65	0.94	0.14	1	0.73	0.22	0.76	20.78	2.53	21.38	1	5000	2
12	0	21.15	2.49	21.26	7.01	1.8	7.02	1.91	0.29	2	0.02	0.02	0.02	1	1	1	0.64	1.51	0	0.6	0.22	0.58	21.24	2.45	21.35	0.95	0.13	1	0.78	0.22	0.83	20.6	2.55	21.19	1	5000	2
13	0	20.88	2.52	20.98	6.91	1.74	7.03	1.92	0.27	2	0.02	0.02	0.01	1	1	1	0.68	1.64	0	0.58	0.22	0.57	20.96	2.5	21.05	0.95	0.13	1	0.82	0.22	0.9	20.43	2.54	20.97	1	5000	2
14	0	20.64	2.55	20.72	6.78	1.7	7	1.94	0.24	2	0.02	0.02	0.01	1	1	1	0.72	1.75	0	0.57	0.22	0.57	20.71	2.52	20.79	0.96	0.12	1	0.85	0.21	0.96	20.3	2.55	20.81	1	5000	2
1	0	14.11	2.88	14.09	35.89	2.88	35.91	1.52	0.5	2	0.01	0.01	0	1	1	1	0	0	0	0.7	0.06	0.7	14.49	2.9	14.5	0.76	0.05	0.77	0.23	0.04	0.27	14.44	2.76	14.46	1	5000	1
2	0	13.97	2.8	13.95	4.02	2.24	3.87	1.59	0.49	2	0.01	0.01	0.01	1	1	1	0	0	0	0.37	0.32	0.33	14.27	2.79	14.23	0.81	0.06	0.81	0.27	0.06	0.26	14.35	2.66	14.29	1	5000	1
3	0	13.93	2.75	13.87	3.83	2.12	3.57	1.65	0.48	2	0.01	0.01	0.01	1	1	1	0	0	0	0.39	0.32	0.34	14.21	2.71	14.12	0.85	0.07	0.85	0.32	0.07	0.32	14.29	2.61	14.19	1	5000	1
4	0	13.94	2.7	13.93	3.76	2.05	3.48	1.71	0.45	2	0.01	0.01	0.01	1	1	1	0	0	0	0.39	0.32	0.34	14.17	2.66	14.17	0.9	0.08	0.9	0.37	0.08	0.36	14.24	2.57	14.18	1	5000	1
5	0	13.97	2.66	13.99	3.75	2.03	3.48	1.79	0.41	2	0.01	0.01	0.01	1	1	1	0	0	0	0.39	0.33	0.34	14.15	2.61	14.17	0.93	0.07	0.96	0.43	0.09	0.43	14.28	2.54	14.23	1	5000	1
6	0	14.07	2.61	14.12	3.69	1.97	3.37	1.86	0.35	2	0.01	0.01	0.01	1	1	1	0	0	0	0.38	0.32	0.33	14.22	2.57	14.25	0.96	0.06	1	0.49	0.1	0.49	14.3	2.55	14.19	1	5000	1
7	0	14.14	2.6	14.15	3.75	1.92	3.42	1.91	0.29	2	0.01	0.01	0.01	1	1	1	0	0	0	0.37	0.32	0.33	14.25	2.58	14.23	0.98	0.05	1	0.55	0.11	0.55	14.3	2.53	14.18	1	5000	1
8	0	14.19	2.58	14.16	3.8	1.86	3.41	1.94	0.23	2	0.01	0.01	0.01	1	1	1	0	0	0	0.38	0.32	0.34	14.27	2.56	14.24	0.99	0.04	1	0.62	0.12	0.62	14.3	2.56	14.21	1	5000	1
9	0	14.22	2.59	14.26	3.83	1.78	3.43	1.97	0.18	2	0.01	0.01	0.01	1	1	1	0	0	0	0.38	0.31	0.33	14.28	2.57	14.3	0.99	0.03	1	0.69	0.12	0.69	14.31	2.54	14.22	1	5000	1
10	0	14.25	2.56	14.28	3.87	1.74	3.51	1.98	0.13	2	0.01	0.01	0.01	1	1	1	0	0	0	0.37	0.31	0.33	14.29	2.55	14.34	1	0.02	1	0.75	0.13	0.76	14.32	2.52	14.24	1	5000	1
11	0	14.27	2.55	14.31	3.88	1.65	3.4	1.99	0.11	2	0.01	0.01	0.01	1	1	1	0	0	0	0.38	0.31	0.33	14.31	2.54	14.33	1	0.02	1	0.82	0.13	0.83	14.34	2.52	14.27	1	5000	1
12	0	14.3	2.54	14.34	3.89	1.56	3.37	1.99	0.09	2	0.01	0.01	0.01	1	1	1	0	0	0	0.37	0.31	0.33	14.33	2.53	14.36	1	0.01	1	0.88	0.12	0.9	14.33	2.51	14.28	1	5000	1
13	0	14.31	2.53	14.39	3.92	1.52	3.51	2	0.06	2	0.01	0.01	0.01	1	1	1	0	0	0	0.37	0.31	0.33	14.32	2.52	14.4	1	0.01	1	0.93	0.1	0.97	14.33	2.52	14.28	1	5000	1
14	0	14.32	2.54	14.37	3.92	1.42	3.26	2	0.03	2	0.01	0.01	0.01	1	1	1	0	0	0	0.37	0.3	0.33	14.33	2.53	14.38	1	0	1	0.96	0.08	1	14.33	2.52	14.28	1	5000	1
